# Supplementary material for: Agricultural Selection of Wheat Has Been Shaped by Plant-Microbe Interactions
Source: Front Microbiol. 2020 Feb 6;11:132. doi: 10.3389/fmicb.2020.00132 (PMC7015950; doi:10.3389/fmicb.2020.00132)
Supplement: Supplementary file 9 [file Data_Sheet_1.xlsx]

## Sheet: code_Linux
for the list of samples used in this study please refer to the final spreasheet of this Excel file. Please change "bact" to other domain if analysing eukaryotes, fungi or oomycetes - any queries please contact andrzej.tkacz@plants.ox.ac.uk
***code_OTU_automated_Wheat_Tkacz - 17.10.2018 (based on previous code versions) by Andrzej Tkacz. The code requires FLASh, Python 3, fastx-toolkit, fastqc, usearch10, blastx (including makeblastdb), SILVA database to be installed ("rooted") and/or present. Code has been used under Linux, Ubuntu 16.04 LTS with 32GB RAM and i7 at 3.4GHzx8 processor, however it is not optimised for multithread proc…
*** for visual clarity I have split the code into 5 parts;
*** Part 1: splitting the reads and preparation for EBI database submission,
*** Part 2: quality control and intial analysis,
*** Part 3: removal of chloroplast/mitochondria,
*** Part 4: OTU clustering
*** PART 1 *************************
**** start with clearing the terminal and reducing the address lenght
clear
PS1='\u:\W\$ '
**** Unpack the files
gzip -d BN8168_1.fastq.gz
gzip -d BN8168_2.fastq.gz
**** The reads come from a single Miseq run using a single library. Some samples needed to be resequenced and added later (low read depth) hence the EBI deposit may have different Fastq titles for some samples. The data has already been clipped from the Illumina adaptors. FLASH needs to be installed and rooted. I just want to merge reads (all of them) so that I can "pull" them by their barcode - …
flash -m 1 -M 1 -x 1 BN8168_1.fastq.gz BN8168_2.fastq.gz -o out
**** flash will actually append .extendedFrags.fastq in the output title - now grep only prokaryotic reads (for simplicity/historically I call them bact). Use primer sequence normal and reverse version for "grepping". The Illumina run was not directional and hence the adaptor could be ligated to either read side. After grepping, join the files.
grep -B 1 -A 2 GTGCCAGC[A,C]GCCGCGGTAA	out.extendedFrags.fastq > bact_F_fastq ;
grep -B 1 -A 2 TTACCGCGGC[G,T]GCTGGCAC out.extendedFrags.fastq > bact_Rcompl_fastq ;
sed -i '/^--$/d' bact_Rcompl_fastq ;
fastx_reverse_complement -i bact_Rcompl_fastq -o bact_Rcompl_REVERSED.fastq ;
cat bact_F_fastq bact_Rcompl_REVERSED.fastq > bact_full ;
**** code_separate aims to separate bact_full into individual amplicon samples using two-barcode strategy front and back barcodes. Remember that reads are not merged correctly at this point ! example of code_separate: grep -B 1 -A 2 grep TGCATACACTGG[A,C,T,G]*GCGATATATCGC bact_full > S001_init ; I have used 12bp barcode, [A,C,T,G]*, 12bp barcode.
bash code_separate1 ;
**** I have hundreds of files now
**** now look for the "names" of each read belonging to a given sample
for f in S*init ; do grep ^@MISEQ $f > $f\names ; done
rename 's/initnames/bact_names_forR1/g' *initnames
for f in *forR1; do sed 's/1:N:0:/2:N:0:/g' $f > $f\bact_names_forR2 ; done
rename 's/bact_names_forR1bact_names_forR2/bact_names_forR2/g' *bact_names_forR2 ;
**** now using the read names that I know that belong to SXXX sample I need to look for them in the initial fastq files (R1 and R2). Theoretically I could use "grep" function however it takes far too much time to complete. Hence a short python code is implemented
for f in *bact_names_forR1 ; do python filter-fastQ-for-Andrzej-EASY-R1XAT.py $f ; done
for f in *bact_names_forR2 ; do python filter-fastQ-for-Andrzej-EASY-R2XAT.py $f ; done
**** python code below - for the read 1: filter-fastQ-for-Andrzej-Easy-R1XAT.py (the R2 version differs in the TargetBigFastqFile = 'WTCHG_351715_2.fastq' , as it takes the R2 main file for read "hunting" - the code may take a few hours to complete so best leave it overnight. The best is to check the first R1 and R2 files if they seem OK and if yes, bash both lines of code
keywordFile = sys.argv[1]
TargetBigFastqFile = 'BN8168_1.fastq.gz'
FilteredFastqFile = ''
### if output file name not given make one
if len(FilteredFastqFile) < 1:
FilteredFastqFile = sys.argv[1] + '_toAlign'
#-------------------------------------------------------------------------------------
def getTitles(keywordFile):
ticks=set()
with open(keywordFile,'r') as kwf:
for line in kwf:
if line.startswith('@'): ## read name
ticks.add(line)## we dont have to do this strip it slows the code
return ticks
#-------------------------------------------------
readnames = getTitles(keywordFile) ## got all reads names to search
print ('keywords to search: ' + str(len(readnames)) )
idline='@ ha ha'
totfound=0
with open(TargetBigFastqFile,'r') as bigfq, open(FilteredFastqFile, 'w') as outf:
while idline:
idline= bigfq.readline()
if idline.startswith('@'): ## read name
if idline in readnames:
outf.write(idline + bigfq.readline() + bigfq.readline() + bigfq.readline() )## we found, we write
totfound+=1
print ('Number of reads Found and written to file ' + FilteredFastqFile + ' : ' + str(totfound) )
****************** end of the python code ***********************
**** the *_toAlign files can be submited to EBI - for that I have a separate code, files need to be zipped and a special .tsv table created with the files names, and sample metadata. Data itself is uploaded using some Java window, but it works (at least for me) only under Mac. The EBI SRA online tool doesn't seem to even open - probably something to do with my firewall settings - the uploaded fil…
*** PART 2 ***************************8
**** now I have R1 and R2 for each amplicon file - I call them SXXXbact_names_forR1/R2_toAlign - S416, as there are samples from bulk, rhizosphere and root
**** for all the file use fastx_info from usearch package to see the quality score average - here called EE -for more information look at drive5 Edgar's website. Basically this EE allows to average the Qscores. Later it will be used to remove low quality reads
for f in S*bact_names_forR*_toAlign ; do ./usearch10 -fastx_info $f ; done ;
**** copy the output into a file
grep EE quality_fastx > quality_fastx_onlyEE ;
**** look at the quality score
sed -i 's/;/,/g' quality_fastx_onlyEE ;
cut -d, -f1 quality_fastx_onlyEE > qual_to_av ;
sed -i 's/EE mean //g' qual_to_av
awk '{ total += $1; count++ } END {print total/count }' qual_to_av > av
**** for the fastq_filter you need to have files in a specific naming format
rename 's/forR1_toAlign/for_R1.fastq/g' *toAlign ;
rename 's/forR2_toAlign/for_R2.fastq/g' *toAlign ;
**** merge pair-end sequences files (60%-70% of reads can be merged - happy with that) - use the fastq_min/max mergelen (there is a typo on usearch website "mimmergelen") as to avoid creating some very short reads - -fastq_mergepairs is supposed to be be optimised for V4 region, but at least in my case it causes troubles. *** if you re-do the analysis using the EBI files you need to rename them f…
for f in S[0-9]*bact_names_for_R1.fastq ; do ./usearch10 -fastq_mergepairs $f -relabel @ -fastq_maxdiffs 20 -fastq_minmergelen 100 -fastq_maxmergelen 350 -fastqout $f\merged.fq ; done ;
**** quality filter (normally >99% survive the filter, as the reads without the barcode, primer binding sites and of EE higher than 1 were already removed) - note chimeras should be removed using unoise3 code later. In total 4 Miseq runs were performed so be careful with numbering. Also the read names may be different between the runs.
for f in *merged.fq ; do ./usearch10 -fastq_filter $f -fastq_maxee 1.0 -fastaout $f\filtered.fa ; done ;
**** our samples were sequeced using a single Miseq library (for each run) ligated to the PCR amplicons. Hence the reads are not directional. I need to reverse_complement them, add them to the inital version and fish out the reads of the desired orientation based on the primer sequence. The fastq_filter changes the output into 60bp per line. There are definetely some tools to move back to a singl…
for f in *fqfiltered.fa ; do awk '/^>/ {printf("\n%s\n" ,$0); next; } { printf("%s" ,$0);} END {printf("\n");}' $f > $f\liner ; done ;
for f in *liner ; do sed -i '/^$/d' $f ; done ;
**** again reverse complement the reads and join them with the normal orientation (do that for every sample, here is just an example)
for f in *liner ; do fastx_reverse_complement -i $f -o $f\rev_compl ; done ;
rename 's/bact_names_for_R1.fastqmerged.fqfiltered.faliner/_forw/g' *.faliner ;
rename 's/bact_names_for_R1.fastqmerged.fqfiltered.falinerrev_compl/_rev/g' *.falinerrev_compl
cat S001_forw S001_rev > bactsmpl1_both ; and so on - just make a short bash code depending on how many samples you have or make some python script for that
**** remove the reads that are either too_long or too_short - after removal of the primer binding sites the reads should be 292bp long, but allow for a +/- 2bp difference. Then remove the part of the primer binding sequence that the degenerated part of the primer was attached to - the length filter further removes some reads
for f in bactsmpl*_both ; do grep -o GTGCCAGC[A,C]GCCGCGGTAA[A,C,T,G]*ATTAGA[A,T]ACCC[C,G,T][A,G,T]GTAGTCC $f > $f\cleaned ; done ;
for f in bactsmpl*cleaned ; do sed -r '/^[A-Z].{,290}$/d' $f > $f\2; done ;
for f in bactsmpl*cleaned2 ; do sed '/^.\{294,\}$/d' $f > $f\_3 ; done ;
for f in bactsmpl*cleaned2_3 ; do sed -i 's/^GTGCCAGC[A,C]//g' $f ; done ;
for f in bactsmpl*cleaned2_3 ; do sed -i 's/[A,T]ACCC[C,G,T][A,G,T]GTAGTCC$//g' $f ; done ;
**** clean up
rm bactsmpl[0-9]*_bothcleaned ;
rm *both ;
rm *_rev ;
rm *_forw ;
rm *filtered.fa
rm *merged.fq
rename 's/2_3//g' bactsmpl[0-9]*_bothcleaned2_3 ;
**** for the further tasks it is easier if the files have an easy naming system - (should be actually done before) - I want the files to be called S001-SXXX
rename 's/_bothcleaned//g' *bothcleaned ;
rename 's/bactsmp//g' *bactsmpl* ;
rename 's/l/S/g' l[0-9]* ;
rename 's/S/S00/g' S[0-9] ;
rename 's/S/S0/g' S[0-9][0-9] ;
rm S[0-9] ;
rm S[0-9][0-9] ;
rm *bothcSeaned2 ;
**** convert to Fasta format - add a name so that every read will be called by the sample it belongs to and its order in this sample - I am using a Python code for that
for f in S[0-9][0-9][0-9] ; do python ConvertToFasta_auto.py $f ; done
import sys
keywordFile = sys.argv[1]
output = ''
### if output file name not given make one
if len(output) < 1:
output = keywordFile + '.fa'
sys.argv[1]
with open(sys.argv[1] , 'rb') as infile , open(output , 'wb') as outfile:
for i , line in enumerate(infile):
outfile.write('>read' + sys.argv[1] + '_%d_\n' % i)
outfile.write(line)
*** Part 3: removal of chloroplast/mitochondria - I need to concatanate all the data, bin it into OTUs, or actually ASV-like clusters. I use identical (id 1) and the length of the alignment (I also use identical - -target_cov 1) ) and then BLAST align against SILVA to look for mitochondria and chloroplasts. I have used PNA blockers for the PCRs however some organelles reads may be here. OTU clust…
cat *S[0-9]*.fa > ALLb ;
./usearch10 -cluster_fast ALLb -target_cov 1 -id 1 -uc FINAL_target1.ucb ;
grep ^C FINAL_target1.ucb > onlyCb ;
sed -i '/C\t[0-9]*\t[1-9]\t/d' onlyCb
grep -o readS[0-9]*_[0-9]* onlyCb > onlyC_reads_namesb ;
sed -i 's/$/_/g' onlyC_reads_namesb
sed 's/$/_/g' onlyC_reads_namesb > onlyC_reads_names_b ;
sed -i 's/^/>/g' onlyC_reads_names_b ;
sed -i 's/__/_/g' onlyC_reads_names_b ;
for i in $(<onlyC_reads_names_b) ; do grep -A 1 "$i" ALLb ; done > FINAL.to_blast_b ;
sed 's/_$//g' FINAL.to_blast_b > FINAL_BIG_to_blastb ;
**** Here I am will create a truncated SILVA database version to look for mitochondria and chloroplast. I have already deleted all "unidentified" entries as they don't really help the taxonomy and the SILVA database is smaller. If SILVA database comes in 60bp per line format you need to convert it to a "one-liner" layout first -the code for that is above)
grep -A 1 mitochondria mySILVA_no_unidentified > mySILVA_part1 ;
grep -A 1 chloroplast mySILVA_no_unidentified > mySILVA_part2 ;
grep -A 1 -m 100 Proteobacteria mySILVA_no_unidentified > mySILVA_part3 ;
grep -A 1 -m 100 Cyanobacteria mySILVA_no_unidentified > mySILVA_part4 ;
grep -A 1 -m 100 Proteobacteria mySILVA_no_unidentified > mySILVA_part5 ;
grep -A 1 -m 100 Cyanobacteria mySILVA_no_unidentified > mySILVA_part6 ;
grep -A 1 -m 100 Firmicutes mySILVA_no_unidentified > mySILVA_part7 ;
grep -A 1 -m 100 Bacteroidetes mySILVA_no_unidentified > mySILVA_part8;
grep -A 1 -m 100 Actinobacteria mySILVA_no_unidentified > mySILVA_part9 ;
grep -A 1 -m 100 Acidobacteria mySILVA_no_unidentified > mySILVA_part10 ;
grep -A 1 -m 100 Viridiplantae mySILVA_no_unidentified > mySILVA_part11 ;
grep -A 1 -m 100 Chloroflexi mySILVA_no_unidentified > mySILVA_part12 ;
cat mySILVA_part* > mySILVA_small_for_organelles ;
sed -i '/--/d' mySILVA_small_for_organelles
makeblastdb -dbtype nucl -in mySILVA_small_for_organelles -out mySILVA_small_for_organelles_db
blastn -db mySILVA_small_for_organelles_db -query FINAL_BIG_to_blastb -outfmt 6 -max_target_seqs 1 -out Big_blastb ;
**** here all the reads that aligned against Chloroplast or mitochondria entries in SILVA are pulled
grep Chloroplast Big_blastb > BLASTED_chloro ;
grep mitochondria Big_blastb > BLASTED_mito ;
**** join them together and then remove using grep -F -v -f command with a list of reads of mito/chloroplast origin (called EEEb) being taken away from each individual fasta files (SXXX.fa)
cat BLASTED_chloro BLASTED_mito > BLASTED_to_removeb
grep -o readS[0-9]*_[0-9]* BLASTED_to_removeb > BLASTED_embryophyta_allb
sed -i 's/$/_/g' BLASTED_embryophyta_allb ;
for i in $(< BLASTED_embryophyta_allb) ; do grep "$i" FINAL_target1.ucb ; done > AAAb
grep -o readS[0-9]*_[0-9]* AAAb > BBBb
sort BBBb | uniq -u > CCCb
sort BBBb | uniq -d > DDDb
cat CCCb DDDb > EEEb
sed -i 's/$/_/g' EEEb
for f in S[0-9]*.fa ; do grep -F -v -f EEEb $f > $f\_no_plants ; done
for f in S[0-9]*.fa_no_plants ; do grep read -A 1 $f > $f\no_empty ; done ;
for f in S[0-9]*.fa_no_plants_no_empty ; do sed -i '/--/d' $f ; done
**** depending on the data size these commands may take some time. I have tried to use OTUs with 97% or even 95% identity, however a small proportion of reads were still of chloroplast/mitochondrial origin. Reducing the SILVA size is a good strategy, however, if it is cropped to much then the risk is that bacterial reads may be falsely annotated against plant organelles. Yet another option is to …
**** now either copy the final files to other folder or remove all other SXXX files
rename 's/.fa_no_plantsno_empty/cleaned.fa/g' S* ;
*** PART 4 ****************** OTU clustering
**** first you need to standardize the number of reads per sample. Here I am using
**** 10000 reads a sample ~90% of samples do reach this limit
for f in S[0-9]*cleaned.fa ; do head -20000 $f > $f\head ; done
cat *head > Allb
/usearch -cluster_fast ALLb -target_cov 1 -id 0.97 -uc Bact10000.uc ;
grep ^C Bact10000.uc > onlyC ;
sed 's/*/vvv/g' onlyC > onlyCvvv
sed '/\t1\tvvv/d' onlyCvvv > onlyC_no1
grep -o readS[0-9]*_[0-9]*_ onlyC_no1 > onlyC_no1_read_only
for i in $(<onlyC_no1_read_only) ; do grep "$i" Bact1000.uc ; done > Bact1000.uc_no1
sed '/^C/d' Bact10000.uc > output_bact_C.uc ;
sed 's/=readS[0-9]*_[0-9]*_//g' output_bact_C.uc > outcolumns ;
sed -i 's/[0-9]*[M,I,D]//g' outcolumns
colrm 17 64 < outcolumns > step1 ;
for i in $(<onlyC_no1_read_only) ; do grep "$i" step1 ; done > step1_no1
sed -i 's/["\t"]/_space_/g' step1_no1 ;
sed -i 's/readS[0-9]*_[0-9]*_$//g' step1_no1 ;
sed -i 's/space__space/space/g' step1_no1 ;
sed -i 's/*$//g' step1_no1 ;
sed -i 's/_space_//g' step1_no1 ;
sed -i 's/^[H,S]//g' step1_no1 ;
sed -i 's/read/ read/g' step1_no1 ;
sed -i 's/_[0-9]*_$//g' step1_no1;
sort +1 -1 step1_no1 > step2 ;
python get_unique_OTUs.py > OTU_list_bact ;
***** get_unique_OTUs.py
#!/usr/bin/env python
sourcefile = "step2"
with open(sourcefile, "r") as germ:
germ = [item.lower().replace("\n", "") for item in germ.readlines()]
for item in sorted(set(germ)):
print item.title(), germ.count(item)
**** end of the code
sed -i 's/Reads/S/g' OTU_list_bact ;
python ConvertToTable.py OTU_list_bact OTU_Table_wheat10 ;
**** ConvertToTable.py
# -*- coding: utf-8 -*-
"""
Created on Wed Dec 3 10:55:11 2014
@author: david
"""
import csv
import sys
#sys.argv[1]
#sys.argv[2]
inputfilename = sys.argv[1]
outputfilename = sys.argv[2]
dataSet = []
lastSpecies = None
speciesNames = []
allSamples = set()
thisSpeciesData = dict()
with open(inputfilename) as inputFile:
for line in inputFile:
species, sample, n = line.rstrip().split()
allSamples.add(sample)
if species != lastSpecies:
if lastSpecies != None:
dataSet.append(thisSpeciesData)
speciesNames.append(species)
thisSpeciesData = dict()
thisSpeciesData[sample] = n
lastSpecies = species
dataSet.append(thisSpeciesData)
# write output file
columnOrder = ['S001' , 'S002' , 'S003' , 'S004' , 'S005' , 'S006' , 'S007' , 'S008' , 'S009' , 'S010' , 'S011' , 'S012' , 'S013' , 'S014' , 'S015' , 'S016' , 'S017' , 'S018' , 'S019' , 'S020' , 'S021' , 'S022' , 'S023' , 'S024' , 'S025' , 'S026' , 'S027' , 'S028' , 'S029' , 'S030' , 'S031' , 'S032' , 'S033' , 'S034' , 'S035' , 'S036' , 'S037' , 'S038' , 'S039' , 'S040' , 'S041' , 'S042' , 'S043'…
# columnOrder =['BACT1F1R', .... etc] # example!
# columnOrder =['BACT1F1R', .... etc] # example!
with open(outputfilename, 'wb') as outputfile:
writer = csv.writer(outputfile)
line = [""] + columnOrder
writer.writerow(line)
for speciesName, speciesDict in zip(speciesNames, dataSet):
line = [speciesName] + [(speciesDict[sample] if sample in speciesDict else "0") for sample in columnOrder]
writer.writerow(line)
**** end of the code
grep -o ^[0-9]* OTU_list_bact > LIST_of_OTUs ;
sort LIST_of_OTUs > LIST_of_OTUs_sorted ;
uniq LIST_of_OTUs_sorted > LIST_of_OTUs_uniq ;
sed -i 's/^/C___/g' LIST_of_OTUs_uniq ;
sed -i 's/$/___/g' LIST_of_OTUs_uniq ;
sed 's/\t/___/g' onlyC_no1 > onlyC___
for i in $(<LIST_of_OTUs_uniq) ; do grep "$i" onlyC___ ; done > reads_names_to_blast ;
sed -i 's/*/v/g' reads_names_to_blast ;
sed -i 's/C___[0-9]*___[0-9]*___//g' reads_names_to_blast ;
sed -i 's/___v//g' reads_names_to_blast
sed -i 's/v___//g' reads_names_to_blast ;
for i in $(<reads_names_to_blast) ; do grep -A 1 "$i" ALLb ; done > Bact_to_blast ;
*** I am using my standard SILVA 123.1 database - I have deleted all the entries with "unidentified", as otherwise the output often looks as "unidentified Actinobacteria", there are other entries with very similar sequence that are identified down to the species level, remember that by using a single read from each OTU and a single hit per OTU it is possible to miss-annotate the OTU. For critical…
makeblastdb -dbtype nucl -in mySILVA_no_unidentified -out mySILVA_un_id_db
blastn -db mySILVA_un_id_db -query xaa -outfmt 6 -max_target_seqs 1 -out wheat_blast_out.txt
*** add the blast output into the OTU_list_bact OTU_Table_wheat10 table, make sure that all the OTUs match (blast and the OTU table, as if the OTU seed does not produce a hit then it is omitted, and the whole table shifts !!!, the same problem when sometimes there are two hits per seed - some SILVA problem)
*** END of the code - The code will be submited along the Frontiers in Microbiology manuscript. It should work with any dataset, either already split by sample or with data straight from the sequencer. Please feel free to use the code for your data if you find it usefull. All the external scripts i.e. usearch, fastx tools etc. are used here for purely research purpose (at least usearch needs a li…
upon request we add a code used for clustering of the BLAST ouptut
*** manual step: take the BLAST output, and move the column with the phyla naming into a separate file (phyla_to_hunt)
uniq phyla_to_hunt > phyla_to_hunt_uniq
split -l 1 phyla_to_hunt_uniq
#!/bin/bash
for f1 in x*
do
for i in $(<$f1) ; do grep "$i" OTU_Table_wheat10.csv ; done > $f1\phyla_to_hunt
done
for f in *phyla_to_hunt ; do cut -f 20- $f > $f\cut ; done
for f in *phyla_to_huntcut ; do numsum -c $f > $f\sum ; done
cat *phyla_to_huntcutsum > all_summed ;
paste phyla_to_hunt_uniq all_summed > Table_phyla.csv

## Sheet: qPCR_incl_techreps
Data used for FigureS1 plotting
Sample	16S Ct	16S value	18S Ct	18S value	Total value	16S %	18S %		18S %	Viridiplantae % (based on Miseq sequencing of 18S amplicons)	% of plant DNA in total soil DNA amount (16S + 18S)	microbial euks (%)	total microbial population (%)	microbial euks/total microbial (%)	prokaryotes/total microbial (%)					Technical replication	Sample	Ct	Mean	SD	SEM
Paragon_1	17.5895	5.07015e-06	21.0753	4.5259e-07	5.52274e-06	91.805	8.19502		8.19502	33.38	5.45952	2.7355	97.2645	5.61307	94.3869					SHW023	1-1	16.5461	16.4242	0.304409	0.175751
Paragon_2	17.5198	5.32127e-06	21.6863	2.96335e-07	5.61761e-06	94.7249	5.27511		5.27511	18.7135	4.28795	0.987154	99.0128	4.3307	95.6693						1-1	16.6487
Paragon_3	17.4789	5.47421e-06	21.1086	4.42267e-07	5.91648e-06	92.5248	7.47518		7.47518	21.94	5.83512	1.64005	98.3599	5.93242	94.0676						1-1	16.0777
Paragon_4	17.6127	4.98952e-06	20.6861	5.92733e-07	5.58225e-06	89.3818	10.6182		10.6182	20.46	8.4457	2.17248	97.8275	8.63326	91.3667					SHW_041	2-1	16.7926	16.8251	0.0946862	0.0546671
Paragon_5	17.2489	6.42021e-06	20.4595	6.93534e-07	7.11374e-06	90.2508	9.74921		9.74921	23.34	7.47375	2.27547	97.7245	7.64777	92.3522						2-1	16.9318
Paragon_6	17.2671	6.33978e-06	20.2211	8.18144e-07	7.15792e-06	88.5701	11.4299		11.4299	34.12	7.53002	3.89988	96.1001	7.8356	92.1644						2-1	16.751
Paragon_7	17.5822	5.09607e-06	20.635	6.14113e-07	5.71018e-06	89.2453	10.7547		10.7547	25.26	8.03806	2.71664	97.2834	8.26253	91.7375					SHW_054	3-1	17.5041	17.4377	0.0612391	0.0353564
Paragon_8	17.2486	6.42155e-06	20.4093	7.1812e-07	7.13967e-06	89.9418	10.0582		10.0582	33.0784	6.73109	3.32708	96.6729	6.96274	93.0373						3-1	17.3836
Paragon_9	17.957	3.93001e-06	21.6622	3.01326e-07	4.23134e-06	92.8787	7.12129		7.12129	14.4	6.09582	1.02547	98.9745	6.15898	93.841						3-1	17.4253
																				SHW_055	4-1	17.0766	16.9014	0.297857	0.171968
Rialto_1	17.8011	4.3785e-06	21.1436	4.31661e-07	4.81016e-06	91.0261	8.97394		8.97394	28.48	6.41816	2.55578	97.4442	6.5865	93.4135						4-1	16.5575
Rialto_2	17.0014	7.62181e-06	20.0209	9.39978e-07	8.56179e-06	89.0212	10.9788		10.9788	39.94	6.59384	4.38491	95.6151	6.89623	93.1038						4-1	17.0702
Rialto_3	17.5622	5.16726e-06	20.9557	4.91698e-07	5.65896e-06	91.3112	8.68883		8.68883	34.8	5.66512	3.02371	96.9763	5.84176	94.1582					WX895	5-1	17.1228	16.8629	0.225862	0.130402
Rialto_4	16.5157	1.06732e-05	20.3216	7.63121e-07	1.14363e-05	93.3272	6.6728		6.6728	22.66	5.16075	1.51206	98.4879	5.23998	94.76						5-1	16.7142
Rialto_5	16.8286	8.59192e-06	19.514	1.33572e-06	9.92764e-06	86.5455	13.4545		13.4545	33.62	8.93112	4.52341	95.4766	9.35425	90.6458						5-1	16.7518
Rialto_6	14.9222	3.22085e-05	18.0171	3.76976e-06	3.59783e-05	89.5221	10.4779		10.4779	38.32	6.46276	4.01512	95.9849	6.7331	93.2669					ENT336	6-1	16.4743	16.5008	0.0229828	0.0132691
Rialto_7	17.6823	4.75436e-06	20.9026	5.10141e-07	5.2645e-06	90.3098	9.69021		9.69021	33.16	6.47694	3.21327	96.7867	6.69197	93.308						6-1	16.5132
Rialto_8	17.1627	6.81569e-06	19.8331	1.0706e-06	7.88629e-06	86.4245	13.5755		13.5755	64.86	4.77042	8.80506	91.1949	5.23102	94.769						6-1	16.515
Rialto_9	17.3138	6.13799e-06	20.0753	9.05171e-07	7.04316e-06	87.1482	12.8518		12.8518	40.88	7.59796	5.2538	94.7462	8.01928	91.9807					ENT392	7-1	16.6738	16.8423	0.165809	0.0957301
																					7-1	16.8479
Avalon_1	17.9195	4.0337e-06	20.3632	7.41402e-07	4.7751e-06	84.4736	15.5264		15.5264	16.26	13.0018	2.52459	97.4754	13.3386	86.6614						7-1	17.0053
Avalon_2	17.4141	5.72575e-06	20.2525	8.00576e-07	6.52633e-06	87.7331	12.2669		12.2669	57.04	5.26985	6.99702	93.003	5.66632	94.3337					ENT088	8-1	16.7239	16.5982	0.191657	0.110653
Avalon_3	17.7203	4.63093e-06	21.3441	3.75657e-07	5.00659e-06	92.4968	7.50325		7.50325	36.98	4.72855	2.7747	97.2253	4.86349	95.1365						8-1	16.6931
Avalon_4	16.6585	9.66675e-06	20.244	8.05306e-07	1.04721e-05	92.31	7.69005		7.69005	45.94	4.15724	3.53281	96.4672	4.30949	95.6905						8-1	16.3776
Avalon_5	18.1071	3.54179e-06	20.3051	7.71886e-07	4.31367e-06	82.1061	17.8939		17.8939	33.3692	11.9229	5.97107	94.0289	12.68	87.32					HOH501	9-1	16.7817	16.5929	0.16481	0.0951529
Avalon_6	17.1756	6.75498e-06	20.1866	8.37973e-07	7.59296e-06	88.9638	11.0362		11.0362	40.54	6.56212	4.47407	95.5259	6.86947	93.1305						9-1	16.4783
Avalon_7	17.1537	6.85835e-06	19.58	1.27595e-06	8.13429e-06	84.314	15.686		15.686	37.88	9.74417	5.94187	94.0581	10.3597	89.6403						9-1	16.5186
Avalon_8	17.155	6.85237e-06	19.6203	1.24084e-06	8.0932e-06	84.6682	15.3318		15.3318	50.62	7.57086	7.76097	92.239	8.20787	91.7921					BIENSUR	10-1	16.7034	16.5461	0.180858	0.104419
Avalon_9	17.6554	4.84388e-06	20.4714	6.87861e-07	5.53174e-06	87.5652	12.4348		12.4348	35.14	8.06522	4.36959	95.6304	8.43374	91.5663						10-1	16.3485
Avalon_10	17.2486	6.42189e-06	21.0338	4.65788e-07	6.88768e-06	93.2374	6.76262		6.76262	55.86	2.98502	3.7776	96.2224	3.10221	96.8978						10-1	16.5864
									0											BC035	11-1	16.3878	16.5674	0.252791	0.145949
Watkins_1	17.1691	6.78548e-06	20.7997	5.47869e-07	7.33335e-06	92.5291	7.47092		7.47092	46.92	3.96557	3.50536	96.4946	4.10962	95.8904						11-1	16.458
Watkins_2	17.3739	5.88736e-06	21.4103	3.58795e-07	6.24616e-06	94.2557	5.74425		5.74425	27.42	4.16918	1.57507	98.4249	4.2359	95.7641						11-1	16.8565
Watkins_3	18.0666	3.6425e-06	21.2778	3.93323e-07	4.03583e-06	90.2542	9.7458		9.7458	13.5	8.43011	1.31568	98.6843	8.54251	91.4575					BC161	12-1	17.3097	17.0496	0.247401	0.142837
Watkins_4	17.6848	4.74609e-06	21.1513	4.29366e-07	5.17546e-06	91.7038	8.2962		8.2962	33.2	5.54186	2.75434	97.2457	5.69882	94.3012						12-1	16.8172
Watkins_5	18.0076	3.79478e-06	22.1096	2.20977e-07	4.01576e-06	94.4973	5.50275		5.50275	11.32	4.87984	0.622911	99.3771	4.91042	95.0896						12-1	17.0219
Watkins_6	17.0399	7.42144e-06	20.8562	5.2683e-07	7.94827e-06	93.3718	6.62823		6.62823	28.88	4.71399	1.91423	98.0858	4.80599	95.194					BC167	13-1	16.7998	16.6023	0.173545	0.100196
Watkins_7	17.24	6.4601e-06	20.3616	7.42242e-07	7.20234e-06	89.6944	10.3056		10.3056	27.4467	7.47702	2.82854	97.1715	7.69467	92.3053						13-1	16.533
Watkins_8	18.4958	2.7052e-06	20.9255	5.02123e-07	3.20732e-06	84.3445	15.6555		15.6555	52.82	7.38628	8.26925	91.7307	8.05213	91.9479						13-1	16.4742
Watkins_9	17.2066	6.61149e-06	21.225	4.07966e-07	7.01946e-06	94.1881	5.81193		5.81193	21.88	4.54028	1.27165	98.7283	4.59876	95.4012					BC168	14-1	16.8208	16.7244	0.0920159	0.0531254
																					14-1	16.6375
Biensur_1	17.1736	6.76436e-06	20.2041	8.2785e-07	7.59221e-06	89.0961	10.9039		10.9039	20.02	8.72097	2.18297	97.817	8.9156	91.0844						14-1	16.7149
Biensur_2	17.5603	5.17384e-06	20.2299	8.13212e-07	5.98705e-06	86.4172	13.5828		13.5828	40.92	8.02475	5.5581	94.4419	8.49702	91.503					TTD140	15-1	22.0888	21.9755	0.104014	0.0600523
Biensur_3	17.3308	6.06607e-06	20.2667	7.92702e-07	6.85877e-06	88.4425	11.5575		11.5575	56.62	5.01364	6.54385	93.4561	5.3647	94.6353						15-1	21.8844
Biensur_4	18.3008	3.09668e-06	20.7356	5.72756e-07	3.66943e-06	84.3912	15.6088		15.6088	45.58	8.49432	7.1145	92.8855	9.14494	90.8551						15-1	21.9534
Biensur_5	17.8159	4.3339e-06	20.8696	5.21956e-07	4.85585e-06	89.251	10.749		10.749	40.86	6.35697	4.39205	95.608	6.64899	93.351					DIC63	16-1	16.972	17.1086	0.12162	0.0702171
Biensur_6	17.6721	4.78801e-06	20.4619	6.92409e-07	5.48042e-06	87.3658	12.6342		12.6342	38.82	7.72962	4.90461	95.0954	8.12828	91.8717						16-1	17.149
Biensur_7	17.5132	5.34571e-06	20.8458	5.30628e-07	5.87634e-06	90.9701	9.0299		9.0299	35.4	5.83332	3.19659	96.8034	6.02594	93.9741						16-1	17.2049
Biensur_8	17.7614	4.5008e-06	20.4833	6.8222e-07	5.18302e-06	86.8374	13.1626		13.1626	73.28	3.51704	9.64554	90.3545	3.89249	96.1075					DIC70	17-1	16.8341	16.8177	0.0633775	0.036591
																					17-1	16.8713
HOH501_1	16.825	8.61342e-06	21.0239	4.69003e-07	9.08243e-06	94.8361	5.16385		5.16385	18.2	4.22403	0.939821	99.0602	4.26411	95.7359						17-1	16.7478
HOH501_2	17.0731	7.25265e-06	21.2076	4.12918e-07	7.66556e-06	94.6133	5.38666		5.38666	18.58	4.38582	1.00084	98.9992	4.43016	95.5698					KRONOS	18-1	16.84	16.7483	0.152669	0.0881433
HOH501_3	17.0751	7.24237e-06	20.1657	8.50222e-07	8.09259e-06	89.4938	10.5062		10.5062	29.44	7.41316	3.09302	96.907	7.64977	92.3502						18-1	16.8327
HOH501_4	17.6939	4.71631e-06	20.5533	6.49876e-07	5.36618e-06	87.8894	12.1106		12.1106	33.44	8.0608	4.04977	95.9502	8.40102	91.599						18-1	16.572
HOH501_5	18.0826	3.60234e-06	21.1839	4.19774e-07	4.02212e-06	89.5634	10.4366		10.4366	35.14	6.7692	3.66744	96.3326	7.02691	92.9731					PARAGON	19-1	16.4605	16.4194	0.084319	0.0486816
HOH501_6	17.5236	5.30722e-06	20.2711	7.90304e-07	6.09752e-06	87.0389	12.9611		12.9611	45.4721	7.0674	5.89366	94.1063	7.51002	92.49						19-1	16.3224
HOH501_7	18.0584	3.66346e-06	20.1101	8.8363e-07	4.54709e-06	80.5671	19.4329		19.4329	52.12	9.30446	10.1284	89.8716	10.3531	89.6469						19-1	16.4752
																				RIALTO	20-1	16.2542	16.3839	0.191993	0.110847
Kronos_1	17.5236	5.30715e-06	21.1729	4.22987e-07	5.73014e-06	92.6182	7.38179		7.38179	18.2	6.03831	1.34349	98.6565	6.12054	93.8795						20-1	16.2931
Kronos_2	17.5957	5.04842e-06	20.841	5.32411e-07	5.58083e-06	90.46	9.53998		9.53998	19.2	7.70831	1.83168	98.1683	7.85213	92.1479						20-1	16.6045
Kronos_3	17.5149	5.33934e-06	20.7899	5.51603e-07	5.89094e-06	90.6364	9.36358		9.36358	20.2	7.47214	1.89144	98.1086	7.61619	92.3838					AVALON	21-1	16.4589	16.5004	0.109434	0.0631815
Kronos_4	17.5866	5.08054e-06	21.0061	4.7483e-07	5.55537e-06	91.4528	8.54722		8.54722	21.2	6.73521	1.81201	98.188	6.85951	93.1405						21-1	16.6246
Kronos_5	17.498	5.40232e-06	20.3655	7.40256e-07	6.14257e-06	87.9488	12.0512		12.0512	22.2	9.37586	2.67537	97.3246	9.6336	90.3664						21-1	16.4179
Kronos_6	17.4294	5.6652e-06	21.2028	4.14296e-07	6.0795e-06	93.1854	6.81465		6.81465	23.2	5.23365	1.581	98.419	5.31772	94.6823					WATKINS	23-1	15.6659	15.4075	0.224124	0.129398
Kronos_7	19.0403	1.85476e-06	21.9768	2.42285e-07	2.09704e-06	88.4463	11.5537		11.5537	24.2	8.75768	2.79599	97.204	9.00959	90.9904						23-1	15.2647
Kronos_8	17.3549	5.96575e-06	20.4596	6.93507e-07	6.65925e-06	89.5858	10.4142		10.4142	25.2	7.78981	2.62437	97.3756	7.99975	92.0002						23-1	15.2921
Kronos_9	17.4113	5.737e-06	20.514	6.67836e-07	6.40483e-06	89.5729	10.4271		10.4271	26.2	7.69517	2.73189	97.2681	7.9113	92.0887					BULK	U1	17.1341	16.8683	0.450905	0.26033
																					U1	17.1231
ENT392_1	17.7866	4.4228e-06	20.3925	7.26496e-07	5.14929e-06	85.8913	14.1087		14.1087	54.86	6.36865	7.74001	92.26	6.90294	93.0971						U1	16.3477
ENT392_2	17.5132	5.34552e-06	20.1844	8.39265e-07	6.18478e-06	86.4302	13.5698		13.5698	51.18	6.62479	6.94504	93.055	7.11923	92.8808
ENT392_3	18.013	3.78057e-06	20.2274	8.14622e-07	4.59519e-06	82.2723	17.7277		17.7277	59.16	7.23999	10.4877	89.5123	8.08827	91.9117
ENT392_4	17.6856	4.74346e-06	19.0417	1.85298e-06	6.59644e-06	71.9095	28.0905		28.0905	74.54	7.15185	20.9387	79.0613	9.04596	90.954
ENT392_5	17.6575	4.83698e-06	19.4165	1.42903e-06	6.26601e-06	77.194	22.806		22.806	72.1953	6.34116	16.4649	83.5351	7.59101	92.409
ENT392_6	17.43	5.66291e-06	19.9155	1.01121e-06	6.67412e-06	84.8488	15.1512		15.1512	64.04	5.44837	9.70283	90.2972	6.03383	93.9662
ENT392_7	17.583	5.09317e-06	19.8955	1.02528e-06	6.11845e-06	83.2427	16.7573		16.7573	58.66	6.92745	9.82981	90.1702	7.68264	92.3174
ENT392_8	17.2169	6.56465e-06	19.7212	1.15698e-06	7.72163e-06	85.0163	14.9837		14.9837	64.7227	5.28584	9.69784	90.3022	5.85351	94.1465
ENT336_1	17.9787	3.8714e-06	21.3862	3.64839e-07	4.23624e-06	91.3877	8.61233		8.61233	47.68	4.50597	4.10636	95.8936	4.69892	95.3011
ENT336_2	17.3396	6.02919e-06	20.1301	8.71436e-07	6.90062e-06	87.3716	12.6284		12.6284	48.26	6.53392	6.09445	93.9055	6.95797	93.042
ENT336_3	17.8809	4.1431e-06	20.6714	5.98797e-07	4.7419e-06	87.3722	12.6278		12.6278	40.2	7.55142	5.07637	94.9236	7.95526	92.0447
ENT336_4	17.2724	6.31673e-06	20.7683	5.59913e-07	6.87664e-06	91.8578	8.14224		8.14224	45.76	4.41635	3.72589	96.2741	4.58727	95.4127
ENT336_5	17.3559	5.96153e-06	20.5096	6.69857e-07	6.63139e-06	89.8987	10.1013		10.1013	46.08	5.44662	4.65468	95.3453	5.71252	94.2875
ENT336_6	18.3388	3.01633e-06	20.9051	5.09267e-07	3.5256e-06	85.5552	14.4448		14.4448	43.14	8.21334	6.2315	93.7685	8.75916	91.2408
ENT336_7	17.2567	6.3857e-06	21.0917	4.47481e-07	6.83319e-06	93.4514	6.54864		6.54864	35.68	4.21209	2.33656	97.6634	4.31286	95.6871
ENT336_8	17.88	4.14554e-06	20.9712	4.86449e-07	4.63199e-06	89.498	10.502		10.502	36.3873	6.68058	3.82138	96.1786	6.94602	93.054
ENT336_9	17.3327	6.05799e-06	21.1536	4.28683e-07	6.48668e-06	93.3913	6.60868		6.60868	44.54	3.66517	2.9435	97.0565	3.77633	96.2237
ENT336_10	17.0948	7.14412e-06	19.963	9.78482e-07	8.1226e-06	87.9536	12.0464		12.0464	50.56	5.95575	6.09067	93.9093	6.34202	93.658
WX 895_1	18.1492	3.43983e-06	21.0527	4.59725e-07	3.89956e-06	88.2109	11.7891		11.7891	32.22	7.99068	3.79846	96.2015	8.30619	91.6938
WX 895_2	17.4655	5.52535e-06	20.9447	4.95487e-07	6.02083e-06	91.7705	8.22954		8.22954	47.04	4.35836	3.87117	96.1288	4.53388	95.4661
WX 895_3	17.1386	6.93036e-06	20.1167	8.79585e-07	7.80994e-06	88.7376	11.2624		11.2624	47.8096	5.87788	5.38449	94.6155	6.21239	93.7876
WX 895_4	16.9373	7.96826e-06	21.0316	4.66502e-07	8.43476e-06	94.4693	5.53071		5.53071	50.68	2.72775	2.80296	97.197	2.80641	97.1936
WX 895_5	15.6248	1.97911e-05	21.2227	4.08618e-07	2.01997e-05	97.9771	2.02289		2.02289	34.64	1.32216	0.700729	99.2993	1.33149	98.6685
WX 895_6	17.9353	3.98961e-06	20.7236	5.77523e-07	4.56714e-06	87.3548	12.6452		12.6452	39.88	7.60229	5.0429	94.9571	8.00602	91.994
WX 895_7	17.5138	5.34357e-06	20.5267	6.61969e-07	6.00554e-06	88.9774	11.0226		11.0226	50.46	5.46062	5.56203	94.438	5.78223	94.2178
WX 895_8	17.445	5.6045e-06	19.8073	1.08998e-06	6.69448e-06	83.7183	16.2817		16.2817	53.42	7.58404	8.69771	91.3023	8.30651	91.6935
ENT088_1	16.9338	7.98747e-06	20.6192	6.20876e-07	8.60835e-06	92.7875	7.21249		7.21249	42.1769	4.17049	3.042	96.958	4.30133	95.6987
ENT088_2	17.4691	5.5114e-06	20.1632	8.51658e-07	6.36306e-06	86.6156	13.3844		13.3844	28.0184	9.63431	3.75009	96.2499	10.0097	89.9903
ENT088_3	17.6356	4.911e-06	21.4205	3.56276e-07	5.26728e-06	93.2361	6.76395		6.76395	33.5731	4.49308	2.27087	97.7291	4.59748	95.4025
ENT088_4	18.0038	3.80472e-06	20.5314	6.59819e-07	4.46454e-06	85.2209	14.7791		14.7791	33.6256	9.80953	4.96957	95.0304	10.3225	89.6775
ENT088_5	17.6395	4.89748e-06	20.6154	6.22518e-07	5.52e-06	88.7225	11.2775		11.2775	27.2679	8.20236	3.07513	96.9249	8.4626	91.5374
ENT088_6	17.167	6.79561e-06	21.213	4.11385e-07	7.20699e-06	94.2919	5.70814		5.70814	16	4.79484	0.913303	99.0867	4.83903	95.161
ENT088_7	18.0634	3.65072e-06	20.8593	5.25667e-07	4.17638e-06	87.4133	12.5867		12.5867	21	9.94347	2.6432	97.3568	10.2134	89.7866
TTD140_1	17.8217	4.31654e-06	20.8099	5.43992e-07	4.86053e-06	88.808	11.192		11.192	51.86	5.38784	5.80418	94.1958	5.71983	94.2802
TTD140_2	17.2749	6.30577e-06	20.4833	6.82212e-07	6.98798e-06	90.2374	9.76265		9.76265	43.98	5.46903	4.29361	95.7064	5.71439	94.2856
TTD140_3	17.2668	6.34134e-06	20.4018	7.21863e-07	7.06321e-06	89.78	10.22		10.22	24.82	7.68343	2.53661	97.4634	7.8834	92.1166
TTD140_4	17.1384	6.93141e-06	21.3296	3.79454e-07	7.31087e-06	94.8097	5.19028		5.19028	37.1997	3.25951	1.93077	98.0692	3.32368	96.6763
TTD140_5	17.2068	6.61049e-06	20.4734	6.86896e-07	7.29739e-06	90.5871	9.4129		9.4129	28.08	6.76976	2.64314	97.3569	6.95355	93.0464
DIC63_1	18.0765	3.6176e-06	21.6401	3.05964e-07	3.92356e-06	92.2019	7.79811		7.79811	25.98	5.77216	2.02595	97.9741	5.89152	94.1085
DIC63_2	17.4151	5.72182e-06	20.6546	6.05825e-07	6.32765e-06	90.4258	9.57425		9.57425	43.94	5.36732	4.20692	95.7931	5.60304	94.397
DIC63_3	17.8335	4.28127e-06	21.4444	3.50421e-07	4.63169e-06	92.4343	7.56573		7.56573	41.74	4.40779	3.15794	96.8421	4.55153	95.4485
DIC63_4	17.7198	4.63228e-06	21.089	4.48305e-07	5.08058e-06	91.1761	8.82389		8.82389	27.08	6.43438	2.38951	97.6105	6.59189	93.4081
DIC63_5	16.8399	8.5248e-06	21.4542	3.4806e-07	8.87286e-06	96.0772	3.92275		3.92275	18.5	3.19704	0.725709	99.2743	3.22041	96.7796
DIC63_6	17.4262	5.67811e-06	20.741	5.70591e-07	6.2487e-06	90.8686	9.13136		9.13136	5.85652	8.59658	0.534779	99.4652	8.6428	91.3572
DIC63_7	17.719	4.63487e-06	20.8647	5.23737e-07	5.15861e-06	89.8473	10.1527		10.1527	34.76	6.62361	3.52907	96.4709	6.86591	93.1341
DIC63_8	17.9616	3.91771e-06	21.2946	3.88772e-07	4.30649e-06	90.9724	9.0276		9.0276	26.78	6.61001	2.41759	97.5824	6.77377	93.2262
DIC70_1	18.0765	3.6176e-06	21.6401	3.05964e-07	3.92356e-06	92.2019	7.79811		7.79811	13.96	6.70949	1.08862	98.9114	6.78334	93.2167
DIC70_2	17.4151	5.72182e-06	20.6546	6.05825e-07	6.32765e-06	90.4258	9.57425		9.57425	66.9	3.16908	6.40517	93.5948	3.38595	96.614
DIC70_3	17.8335	4.28127e-06	21.4444	3.50421e-07	4.63169e-06	92.4343	7.56573		7.56573	20.18	6.03897	1.52676	98.4732	6.1326	93.8674
DIC70_4	17.7198	4.63228e-06	21.089	4.48305e-07	5.08058e-06	91.1761	8.82389		8.82389	40.1	5.28551	3.53838	96.4616	5.47939	94.5206
DIC70_5	16.8399	8.5248e-06	21.4542	3.4806e-07	8.87286e-06	96.0772	3.92275		3.92275	42.52	2.2548	1.66795	98.332	2.29304	97.707
DIC70_6	17.4262	5.67811e-06	20.741	5.70591e-07	6.2487e-06	90.8686	9.13136		9.13136	36.98	5.75458	3.37678	96.6232	5.95569	94.0443
DIC70_7	17.719	4.63487e-06	20.8647	5.23737e-07	5.15861e-06	89.8473	10.1527		10.1527	31.24	6.98099	3.1717	96.8283	7.20965	92.7903
DIC70_8	17.9616	3.91771e-06	21.2946	3.88772e-07	4.30649e-06	90.9724	9.0276		9.0276	47.9296	4.70071	4.32689	95.6731	4.9133	95.0867
SHW054_1	18.1424	3.45608e-06	20.4978	6.75358e-07	4.13144e-06	83.6532	16.3468		16.3468	51.46	7.93473	8.41205	91.5879	8.66351	91.3365
SHW054_2	17.2266	6.52038e-06	20.0267	9.36178e-07	7.45656e-06	87.4449	12.5551		12.5551	57.92	5.28318	7.27191	92.7281	5.6975	94.3025
SHW054_3	17.0798	7.21876e-06	19.2688	1.58316e-06	8.80191e-06	82.0135	17.9865		17.9865	64.54	6.37801	11.6085	88.3915	7.21564	92.7844
SHW054_4	18.3832	2.92492e-06	20.7213	5.78447e-07	3.50337e-06	83.4889	16.5111		16.5111	39.5062	9.98822	6.52292	93.4771	10.6852	89.3148
SHW054_5	17.8977	4.09501e-06	20.8456	5.307e-07	4.62571e-06	88.5272	11.4728		11.4728	42.1274	6.63964	4.83321	95.1668	6.97684	93.0232
SHW054_6	17.3617	5.93766e-06	20.4725	6.8732e-07	6.62498e-06	89.6253	10.3747		10.3747	53.78	4.79518	5.5795	94.4205	5.07853	94.9215
SHW054_7	17.1	7.11861e-06	20.3046	7.72175e-07	7.89079e-06	90.2142	9.78578		9.78578	44.4444	5.43655	4.34924	95.6508	5.68375	94.3163
SHW054_8	16.5384	1.05059e-05	19.1721	1.69292e-06	1.21988e-05	86.1223	13.8777		13.8777	19.3686	11.1898	2.68792	97.3121	11.4989	88.5011
SHW054_9	17.6222	4.95649e-06	20.8441	5.31251e-07	5.48774e-06	90.3193	9.68068		9.68068	29.0239	6.87097	2.80971	97.1903	7.0696	92.9304
SHW054_10	18.4623	2.76878e-06	20.4219	7.11855e-07	3.48064e-06	79.5481	20.4519		20.4519	53.1767	9.57625	10.8756	89.1244	10.7448	89.2552
SHW041_1	17.5768	5.11495e-06	21.2727	3.94713e-07	5.50966e-06	92.836	7.16401		7.16401	65.96	2.43863	4.72538	95.2746	2.55958	97.4404
SHW041_2	17.5298	5.2846e-06	20.9383	4.97658e-07	5.78225e-06	91.3933	8.60665		8.60665	42.4	4.95743	3.64922	96.3508	5.14519	94.8548
SHW041_3	17.3111	6.14944e-06	20.6179	6.21429e-07	6.77087e-06	90.822	9.17797		9.17797	50.4	4.55227	4.6257	95.3743	4.77306	95.2269
SHW041_4	17.2272	6.51771e-06	19.7298	1.15013e-06	7.66783e-06	85.0006	14.9994		14.9994	61.8	5.72976	9.26961	90.7304	6.31515	93.6849
SHW041_5	17.5722	5.13143e-06	20.3854	7.30126e-07	5.86156e-06	87.5438	12.4562		12.4562	53.9273	5.7389	6.71727	93.2827	6.15216	93.8478
SHW041_6	16.6279	9.87441e-06	19.9409	9.93543e-07	1.0868e-05	90.8581	9.14195		9.14195	65.26	3.17591	5.96604	94.034	3.37741	96.6226
SHW041_7	16.8937	8.21275e-06	20.2829	7.83886e-07	8.99664e-06	91.2869	8.7131		8.7131	35	5.66352	3.04959	96.9504	5.84166	94.1583
SHW041_8	17.5709	5.13598e-06	20.2438	8.05389e-07	5.94137e-06	86.4444	13.5556		13.5556	47.26	7.14924	6.40639	93.5936	7.6386	92.3614
SHW041_9	17.125	6.99629e-06	19.63	1.23248e-06	8.22877e-06	85.0223	14.9777		14.9777	41.8011	8.71686	6.26086	93.7391	9.29906	90.7009
SHW041_10	17.6198	4.96484e-06	19.9881	9.61594e-07	5.92644e-06	83.7745	16.2255		16.2255	71.16	4.67943	11.5461	88.4539	5.29025	94.7098
SHW023_1	18.1212	3.50736e-06	20.0691	9.09054e-07	4.41642e-06	79.4165	20.5835		20.5835	37.76	12.8112	7.77234	92.2277	13.8908	86.1092
SHW023_2	17.9923	3.83519e-06	20.8185	5.40761e-07	4.37595e-06	87.6424	12.3576		12.3576	26.64	9.06551	3.29206	96.7079	9.37411	90.6259
SHW023_3	17.7282	4.60538e-06	20.3882	7.28686e-07	5.33407e-06	86.339	13.661		13.661	55.4	6.09279	7.56818	92.4318	6.59166	93.4083
SHW023_4	17.605	5.01596e-06	20.888	5.15346e-07	5.5313e-06	90.6831	9.3169		9.3169	60.62	3.669	5.64791	94.3521	3.88862	96.1114
SHW023_5	17.8477	4.23944e-06	20.918	5.0471e-07	4.74415e-06	89.3614	10.6386		10.6386	50.52	5.26396	5.3746	94.6254	5.56294	94.4371
SHW023_6	17.7768	4.45301e-06	19.7147	1.16218e-06	5.61519e-06	79.3029	20.6971		20.6971	67.2	6.78865	13.9085	86.0915	7.88539	92.1146
SHW023_7	17.8954	4.10151e-06	20.1632	8.51666e-07	4.95317e-06	82.8057	17.1943		17.1943	66.88	5.69477	11.4996	88.5004	6.43474	93.5653
SHW023_8	17.3049	6.17582e-06	19.9681	9.74977e-07	7.1508e-06	86.3655	13.6345		13.6345	49.82	6.8418	6.79272	93.2073	7.34042	92.6596
SHW023_9	18.1882	3.34815e-06	20.5525	6.50236e-07	3.99839e-06	83.7375	16.2625		16.2625	61.34	6.28707	9.97539	90.0246	6.98372	93.0163
SHW023_10	17.6606	4.82655e-06	20.9008	5.10784e-07	5.33733e-06	90.43	9.57003		9.57003	43.14	5.44152	4.12851	95.8715	5.67585	94.3242
SHW055_1	17.6296	4.93142e-06	20.7161	5.80532e-07	5.51196e-06	89.4678	10.5322		10.5322	26.0438	7.78923	2.743	97.257	8.00892	91.9911
SHW055_2	17.6434	4.88449e-06	20.2755	7.87873e-07	5.67237e-06	86.1103	13.8897		13.8897	40.6405	8.24485	5.64483	94.3552	8.7381	91.2619
SHW055_3	18.3416	3.01034e-06	20.7409	5.70651e-07	3.58099e-06	84.0644	15.9356		15.9356	38.8694	9.7415	6.19406	93.8059	10.3847	89.6153
SHW055_4	17.964	3.91121e-06	20.0937	8.93678e-07	4.80489e-06	81.4007	18.5993		18.5993	55.5866	8.26059	10.3387	89.6613	9.21311	90.7869
SHW055_5	17.6248	4.9479e-06	20.3435	7.51629e-07	5.69953e-06	86.8124	13.1876		13.1876	46.7113	7.02748	6.16008	93.8399	7.48879	92.5112
SHW055_6	17.6185	4.96954e-06	20.509	6.70141e-07	5.63968e-06	88.1174	11.8826		11.8826	48.6564	6.10096	5.78165	94.2183	6.47534	93.5247
SHW055_7	16.6079	1.00121e-05	20.1573	8.55173e-07	1.08673e-05	92.1308	7.86924		7.86924	45.18	4.31392	3.55532	96.4447	4.47295	95.5271
SHW055_8	16.8624	8.39283e-06	20.2042	8.27835e-07	9.22066e-06	91.022	8.97804		8.97804	30.88	6.20562	2.77242	97.2276	6.38257	93.6174
SHW055_9	17.2335	6.48948e-06	20.1246	8.74789e-07	7.36427e-06	88.1212	11.8788		11.8788	45.08	6.52385	5.35497	94.645	6.89297	93.107
SHW055_10	17.2643	6.35243e-06	20.4209	7.12363e-07	7.06479e-06	89.9167	10.0833		10.0833	33.94	6.66102	3.42227	96.5777	6.89705	93.1029
11-1	17.4744	5.49134e-06	21.6385	3.06314e-07	5.79765e-06	94.7166	5.28342		5.28342	43.42	2.98936	2.29406	97.7059	3.05955	96.9405
11-5	17.7786	4.4474e-06	21.1961	4.16223e-07	4.86362e-06	91.4421	8.55787		8.55787	58.06	3.58917	4.9687	95.0313	3.77683	96.2232
11-6	18.0793	3.6108e-06	20.6238	6.18888e-07	4.22968e-06	85.368	14.632		14.632	43.86	8.21441	6.4176	93.5824	8.77773	91.2223
11-7	17.3225	6.10111e-06	21.0947	4.46555e-07	6.54767e-06	93.1799	6.82006		6.82006	45.7692	3.69857	3.12148	96.8785	3.81774	96.1823
11-8	16.9548	7.872e-06	21.274	3.94366e-07	8.26636e-06	95.2293	4.77073		4.77073	34.52	3.12388	1.64686	98.3531	3.17618	96.8238
12-1	18.4714	2.75143e-06	20.8817	5.17575e-07	3.269e-06	84.1672	15.8328		15.8328
12-2	17.5589	5.17908e-06	21.5509	3.25489e-07	5.50457e-06	94.0869	5.91307		5.91307	25.7	4.39341	1.51966	98.4803	4.46121	95.5388
12-3	17.0276	7.485e-06	21.3498	3.74179e-07	7.85917e-06	95.239	4.76104		4.76104	28.96	3.38225	1.3788	98.6212	3.42953	96.5705
12-4	17.4736	5.49443e-06	21.3311	3.79049e-07	5.87348e-06	93.5464	6.45358		6.45358	43.02	3.67725	2.77633	97.2237	3.78226	96.2177
12-5	17.8815	4.14119e-06	20.8263	5.37858e-07	4.67905e-06	88.505	11.495		11.495	35.86	7.37292	4.12212	95.8779	7.6899	92.3101
12-6	17.5491	5.21416e-06	21.4355	3.52589e-07	5.56675e-06	93.6662	6.33385		6.33385	38.42	3.90038	2.43346	97.5665	3.99766	96.0023
13-1	17.2915	6.23358e-06	21.2746	3.94186e-07	6.62776e-06	94.0525	5.9475		5.9475	19.02	4.81628	1.13121	98.8688	4.87139	95.1286
13-4	17.5268	5.29562e-06	21.7139	2.9071e-07	5.58633e-06	94.796	5.20396		5.20396	26.64	3.81762	1.38633	98.6137	3.87129	96.1287
13-5	16.9297	8.01036e-06	21.6349	3.0708e-07	8.31744e-06	96.308	3.692		3.692	31.72	2.5209	1.1711	98.8289	2.55077	97.4492
13-6	17.3583	5.95166e-06	21.1076	4.42582e-07	6.39425e-06	93.0784	6.92156		6.92156	25.18	5.17871	1.74285	98.2572	5.27057	94.7294
13-7	17.431	5.65897e-06	21.5246	3.31472e-07	5.99044e-06	94.4666	5.53335		5.53335	25.2	4.13895	1.3944	98.6056	4.19748	95.8025
14-1	17.7018	4.69061e-06	20.8285	5.37041e-07	5.22765e-06	89.7269	10.2731		10.2731	34.64	6.71449	3.5586	96.4414	6.96225	93.0378
14-2	17.0967	7.13473e-06	21.3943	3.62795e-07	7.49752e-06	95.1611	4.83886		4.83886	15.72	4.07819	0.760669	99.2393	4.10945	95.8905
14-3	17.6592	4.83104e-06	21.126	4.3697e-07	5.26801e-06	91.7052	8.29479		8.29479	29.2	5.87271	2.42208	97.5779	6.01849	93.9815
14-4	17.3124	6.14415e-06	21.0709	4.53969e-07	6.59812e-06	93.1197	6.88028		6.88028	6.96	6.40141	0.478867	99.5211	6.43221	93.5678
14-5	18.0547	3.67282e-06	21.7031	2.92894e-07	3.96571e-06	92.6144	7.38565		7.38565	26.48	5.42993	1.95572	98.0443	5.53824	94.4618
14-7	17.4409	5.62028e-06	20.4563	6.95085e-07	6.31537e-06	88.9937	11.0063		11.0063	44.94	6.06004	4.94621	95.0538	6.37538	93.6246
14-8	17.5504	5.2097e-06	21.2484	4.01419e-07	5.61112e-06	92.846	7.154		7.154	39.24	4.34677	2.80723	97.1928	4.47232	95.5277
14-9	17.4359	5.63972e-06	20.839	5.33144e-07	6.17287e-06	91.3631	8.63689		8.63689	23.74	6.58649	2.0504	97.9496	6.72437	93.2756
14-10	16.8968	8.19501e-06	21.0457	4.61985e-07	8.657e-06	94.6635	5.33655		5.33655	41.16	3.14003	2.19652	97.8035	3.21055	96.7895
Bulk_1	18.9649	1.95436e-06	21.256	3.99293e-07	2.35365e-06	83.0351	16.9649		16.9649	3.84	16.3134	0.65145	99.3485	16.4204	83.5796
Bulk_2	17.7424	4.56035e-06	21.1716	4.23365e-07	4.98371e-06	91.505	8.49498		8.49498	3.32259	8.21272	0.282254	99.7177	8.23597	91.764
Bulk_3	17.7179	4.6386e-06	22.0493	2.30405e-07	4.869e-06	95.2679	4.73207		4.73207	30.6513	3.28163	1.45044	98.5496	3.32992	96.6701
Bulk_4	17.7229	4.62254e-06	21.507	3.35542e-07	4.95809e-06	93.2324	6.76758		6.76758	10.9	6.02991	0.737666	99.2623	6.07472	93.9253
Bulk_5	16.5347	1.0533e-05	21.2345	4.05296e-07	1.09383e-05	96.2947	3.70529		3.70529	12.08	3.25769	0.447599	99.5524	3.27234	96.7277
Bulk_6	17.8663	4.18518e-06	21.393	3.63124e-07	4.5483e-06	92.0163	7.98372		7.98372	11.88	7.03525	0.948466	99.0515	7.10262	92.8974
Bulk_7	17.5031	5.38336e-06	21.5971	3.15219e-07	5.69858e-06	94.4685	5.53153		5.53153	13.78	4.76929	0.762245	99.2378	4.80592	95.1941
Bulk_8	17.6293	4.93248e-06	20.8245	5.38508e-07	5.47099e-06	90.157	9.84297		9.84297	10.36	8.82324	1.01973	98.9803	8.91414	91.0859
Bulk_9	18.2685	3.16698e-06	22.2139	2.0557e-07	3.37255e-06	93.9046	6.0954		6.0954	13.7	5.26033	0.835069	99.1649	5.30462	94.6954
Bulk_10	17.8033	4.37204e-06	21.7562	2.82304e-07	4.65435e-06	93.9346	6.06539		6.06539	15.2877	5.13813	0.927258	99.0727	5.18622	94.8138

## Sheet: PERMANOVA_Prok
Data used for FigureS3 plotting							PERMANOVA with multifactorial design (not nested) using typeI as sum of squares to test for low df number factors																											PERMANOVA with multifactorial design (nested) using typeI as sum of squares to test for low df number factors
Prokaryotic community							PERMANOVA -rhizosphere and root samples									PERMANOVA -rhizosphere only									PERMANOVA -root only									PERMANOVA - rhizosphere and root									PERMANOVA - rhizosphere only
yellow columns - PERMANOVA of Type I, multifactorial not-nested design							Permutational MANOVA									Permutational MANOVA									Permutational MANOVA									Permutational MANOVA									Permutational MANOVA
grey columns - PERMANOVA of Type I, multifactorial NESTED design
green columns - PERMANOVA of Type III, multifactorial NESTED design							Resemblance worksheet									Resemblance worksheet									Resemblance worksheet									Resemblance worksheet									Resemblance worksheet
orange columns - PERMANOVA of Type I, high-rank NESTED design - ploidy, ancestry class, plant species and plant genotypes nested inside fractions							Name: Resem13									Name: Resem6									Name: Resem5									Name: Resem13									Name: Resem6
fraction = rhizosphere, root							Data type: Similarity									Data type: Similarity									Data type: Similarity									Data type: Similarity									Data type: Similarity
ploidy = diploid (Ae. tauschii), tetraploid (T. durum, T. dicoccoides), hexaploid (T. aestivum, SHW)							Selection: All									Selection: All									Selection: All									Selection: All									Selection: All
							Standardise Samples by Total									Standardise Samples by Total									Standardise Samples by Total									Standardise Samples by Total									Standardise Samples by Total
							Transform: Square root									Transform: Square root									Transform: Square root									Transform: Square root									Transform: Square root
							Resemblance: S17 Bray Curtis similarity									Resemblance: S17 Bray Curtis similarity									Resemblance: S17 Bray Curtis similarity									Resemblance: S17 Bray Curtis similarity									Resemblance: S17 Bray Curtis similarity
							Sums of squares type: Type I (sequential)									Sums of squares type: Type I (sequential)									Sums of squares type: Type I (sequential)									Sums of squares type: Type I (sequential)									Sums of squares type: Type I (sequential)
ancestral_class = modern wheat (T. aestivum), wild grasses and T. durum (Ae. tauschii, T. dicoccoides, T.durum), SHW							Fixed effects sum to zero for mixed terms									Fixed effects sum to zero for mixed terms									Fixed effects sum to zero for mixed terms									Fixed effects sum to zero for mixed terms									Fixed effects sum to zero for mixed terms
							Permutation method: Permutation of residuals under a reduced model									Permutation method: Permutation of residuals under a reduced model									Permutation method: Permutation of residuals under a reduced model									Permutation method: Permutation of residuals under a reduced model									Permutation method: Unrestricted permutation of raw data
							Number of permutations: 9999									Number of permutations: 9999									Number of permutations: 9999									Number of permutations: 9999									Number of permutations: 9999
							Factors									Factors									Factors									Factors									Factors
							Name	Abbrev.	Type	Levels						Name	Abbrev.	Type	Levels						Name	Abbrev.	Type	Levels						Name	Abbrev.	Type	Levels						Name	Abbrev.	Type	Levels
							fraction	fr	Fixed	2						ploidy	plo	Fixed	3						ploidy	plo	Fixed	3						fraction	fr	Fixed	2						ploidy	plo	Fixed	3
plant species = T. aestivum, T. durum, Ae. tauschii, T. dicoccoides and SHW							ploidy	plo	Fixed	3						ancestory_class	an	Fixed	3						ancestory_class	an	Fixed	3						ploidy	plo	Fixed	3						ancestory_class	an	Fixed	3
							ancestory_class	an	Fixed	3						plant_species	plant_s	Fixed	5						plant_species	plant_s	Fixed	5						ancestory_class	an	Fixed	3						plant_species	plant_s	Random	5
							plant_species	plant_s	Fixed	5						plant_genotype	plant_g	Fixed	10						plant_genotype	plant_g	Fixed	10						plant_species	plant_s	Random	5						plant_genotype	plant_g	Random	10
							plant_genotype	plant_g	Fixed	10																								plant_genotype	plant_g	Random	10
																PERMANOVA table of results									PERMANOVA table of results																		PERMANOVA table of results
							PERMANOVA table of results															Unique									Unique			PERMANOVA table of results															Unique
plant genotypes = T. aestivum (Paragon, Rialto for Prokaryotes and additionally Watkins line and Avalon for Eukaryotes), T. durum (Biensur and Hoh-501 for Prokaryotes and additionally Kronos for other Eukaryotes), Ae. tauschii (Ent 392 and Ent 336 for Prokaryotes and additionally Ent 088 and WX895 for Eukaryotes , T. dicoccoides (TTD140 and DIC70 for Prokaryotes and additionally DIC63 for Eukaryo…													Unique			Source	df	SS	MS	Pseudo-F	P(perm)	perms			Source	df	SS	MS	Pseudo-F	P(perm)	perms									Unique			Source	df	SS	MS	Pseudo-F	P(perm)	perms
							Source	df	SS	MS	Pseudo-F	P(perm)	perms			plo	2	9750.7	4875.4	1.4519	0.0001	9583			plo	2	11748	5874	1.7695	0.0001	9632			Source	df	SS	MS	Pseudo-F	P(perm)	perms			plo	2	9750.7	4875.4	1.0173	0.4156	9690
							fr	1	35048	35048	10.491	0.0001	9637			an	1	6020.1	6020.1	1.7928	0.0001	9683			an	2	12449	6224.5	1.8751	0.0001	9594			fr	1	35048	35048	8.0545	0.0128	9955			an	1	6020.1	6020.1	1.1862	0.2595	9686
							plo	2	10946	5473.2	1.6382	0.0001	9483			plant_s	1	4853.4	4853.4	1.4454	0.0001	9722			plant_s	1	2889.9	2889.9	0.87055	0.8981	9710			plo	2	10946	5473.2	1.2203	0.0079	9641			plant_s(an)	1	4853.4	4853.4	1.0474	0.357	9627
							an	1	7105.8	7105.8	2.1269	0.0001	9660			plant_g	5	23100	4620	1.3759	0.0001	9334			plant_g	4	14563	3640.6	1.0967	0.0312	9412			an	1	7105.8	7105.8	1.369	0.4272	9943			ploxan**	0	0		No test
							plant_s	2	7369.1	3684.6	1.1028	0.0637	9608			ploxan**	0	0		No test					ploxan**	0	0		No test					plant_s(an)	2	7369.1	3684.6	0.97344	0.4564	9899			plant_g(plant_s(an))	5	23100	4620	1.3759	0.0001	9333
							plant_g	5	20841	4168.1	1.2476	0.0001	9219			ploxplant_s**	0	0		No test					ploxplant_s**	0	0		No test					frxplo	2	10495	5247.5	1.3278	0.0011	9709			ploxplant_s(an)**	0	0		No test
							frxplo	2	10337	5168.7	1.5471	0.0001	9524			ploxplant_g**	0	0		No test					ploxplant_g**	0	0		No test					frxan	1	6238.3	6238.3	1.4659	0.3187	9959			ploxplant_g(plant_s(an))	0	0		No test
							frxan	1	6228.5	6228.5	1.8643	0.0001	9637			anxplant_s**	0	0		No test					anxplant_s**	0	0		No test					ploxan**	0	0		No test					Res	99	332430	3357.9
							frxplant_s	1	3920.8	3920.8	1.1736	0.0121	9641			anxplant_g**	0	0		No test					anxplant_g**	0	0		No test					plant_g(plant_s(an))	5	20673	4134.7	1.2376	0.0001	9173			Total	108	376150
							frxplant_g	5	21850	4370	1.308	0.0001	9212			plant_sxplant_g**	0	0		No test					plant_sxplant_g**	0	0		No test					frxplant_s(an)**	1	3920.8	3920.8	0.88992	0.5197	9943
							ploxan**	0	0		No test					ploxanxplant_s**	0	0		No test					ploxanxplant_s**	0	0		No test					ploxplant_s(an)**	0	0		No test					** Term has one or more empty cells
							ploxplant_s**	0	0		No test					ploxanxplant_g**	0	0		No test					ploxanxplant_g**	0	0		No test					frxploxan**	0	0		No test
							ploxplant_g**	0	0		No test					ploxplant_sxplant_g**	0	0		No test					ploxplant_sxplant_g**	0	0		No test					frxplant_g(plant_s(an))	5	21850	4370	1.308	0.0001	9194			Details of the expected mean squares (EMS) for the model
							anxplant_s**	0	0		No test					anxplant_sxplant_g**	0	0		No test					anxplant_sxplant_g**	0	0		No test					ploxplant_g(plant_s(an))	0	0		No test					Source	EMS
							anxplant_g**	0	0		No test					ploxanxplant_sxplant_g**	0	0		No test					ploxanxplant_sxplant_g**	0	0		No test					frxploxplant_s(an)**	0	0		No test					plo	1*V(Res) + 10.445*V(plant_g(plant_s(an))) + 20.77*V(plant_s(an)) + 33.963*S(plo)
							plant_sxplant_g**	0	0		No test					Res	99	332430	3357.9						Res	84	278850	3319.6						frxploxplant_g(plant_s(an))	0	0		No test					an	1*V(Res) + 12*V(plant_g(plant_s(an))) + 24*V(plant_s(an)) + 24*S(an)
							frxploxan**	0	0		No test					Total	108	376150							Total	93	320500							Res	182	608050	3341						plant_s(an)	1*V(Res) + 10.922*V(plant_g(plant_s(an))) + 21.395*V(plant_s(an))
							frxploxplant_s**	0	0		No test																							Total	202	731700							ploxan
							frxploxplant_g**	0	0		No test					** Term has one or more empty cells									** Term has one or more empty cells																		plant_g(plant_s(an))	1*V(Res) + 10.816*V(plant_g(plant_s(an)))
							frxanxplant_s**	0	0		No test																							** Term has one or more empty cells									ploxplant_s(an)
							frxanxplant_g**	0	0		No test					Details of the expected mean squares (EMS) for the model									Details of the expected mean squares (EMS) for the model																		ploxplant_g(plant_s(an))
							frxplant_sxplant_g**	0	0		No test					Source	EMS								Source	EMS								Details of the expected mean squares (EMS) for the model									Res	1*V(Res)
							ploxanxplant_s**	0	0		No test					plo	1*V(Res) + 33.963*S(plo)								plo	1*V(Res) + 28.245*S(plo)								Source	EMS
							ploxanxplant_g**	0	0		No test					an	1*V(Res) + 24*S(an)								an	1*V(Res) + 14*S(an)								fr	1*V(Res) + 10.537*V(frxplant_g(plant_s(an))) + 20.35*V(frxplant_s(an)) + 0.26102*V(plant_g(plant_s(an))) + 0.1139*V(plant_s(an)) + 100.95*S(fr)								Construction of Pseudo-F ratio(s) from mean squares
							ploxplant_sxplant_g**	0	0		No test					plant_s	1*V(Res) + 21.395*S(plant_s)								plant_s	1*V(Res) + 14.4*S(plant_s)								plo	1*V(Res) + 19.478*V(plant_g(plant_s(an))) + 38.077*V(plant_s(an)) + 62.846*S(plo)								Source	Numerator	Denominator	Num.df	Den.df
							anxplant_sxplant_g**	0	0		No test					plant_g	1*V(Res) + 10.816*S(plant_g)								plant_g	1*V(Res) + 9.4196*S(plant_g)								an	1*V(Res) + 22.792*V(plant_g(plant_s(an))) + 45.529*V(plant_s(an)) + 46.492*S(an)								plo	1.4578E-2*plant_g(plant_s(an)) + 1*plo	0.97078*plant_s(an) + 4.3796E-2*Res	2.06	1.06
							frxploxanxplant_s**	0	0		No test					ploxan									ploxan									plant_s(an)	1*V(Res) + 10.936*V(plant_g(plant_s(an))) + 20.191*V(plant_s(an))								an	2.3239E-2*plant_g(plant_s(an)) + 9.85E-2*Res + 1*an	1.1217*plant_s(an)	1.15	1
							frxploxanxplant_g**	0	0		No test					ploxplant_s									ploxplant_s									frxplo	1*V(Res) + 9.8409*V(frxplant_g(plant_s(an))) + 18.94*V(frxplant_s(an)) + 0.24062*V(plant_g(plant_s(an))) + 31.036*S(frxplo)								plant_s(an)	9.8087E-3*Res + 1*plant_s(an)	1.0098*plant_g(plant_s(an))	1.01	5
							frxploxplant_sxplant_g**	0	0		No test					ploxplant_g									ploxplant_g									frxan	1*V(Res) + 11.502*V(frxplant_g(plant_s(an))) + 22.957*V(frxplant_s(an)) + 2.3715E-2*V(plant_g(plant_s(an))) + 22.957*S(frxan)								ploxan			0	0
							frxanxplant_sxplant_g**	0	0		No test					anxplant_s									anxplant_s									ploxan									plant_g(plant_s(an))	1*plant_g(plant_s(an))	1*Res	5	99
							ploxanxplant_sxplant_g**	0	0		No test					anxplant_g									anxplant_g									plant_g(plant_s(an))	1*V(Res) + 19.544*V(plant_g(plant_s(an)))								ploxplant_s(an)			0	0
							frxploxanxplant_sxplant_g**	0	0		No test					plant_sxplant_g									plant_sxplant_g									frxplant_s(an)	1*V(Res) + 10.056*V(frxplant_g(plant_s(an))) + 18.349*V(frxplant_s(an))								ploxplant_g(plant_s(an))			0	0
							Res	182	608050	3341						ploxanxplant_s									ploxanxplant_s									ploxplant_s(an)
							Total	202	731700							ploxanxplant_g									ploxanxplant_g									frxploxan									Estimates of components of variation
																ploxplant_sxplant_g									ploxplant_sxplant_g									frxplant_g(plant_s(an))	1*V(Res) + 9.5029*V(frxplant_g(plant_s(an)))								Source	Estimate	Sq.root
							** Term has one or more empty cells									anxplant_sxplant_g									anxplant_sxplant_g									ploxplant_g(plant_s(an))									S(plo)	2.4746	1.5731
																ploxanxplant_sxplant_g									ploxanxplant_sxplant_g									frxploxplant_s(an)									S(an)	42.247	6.4998
							Details of the expected mean squares (EMS) for the model									Res	1*V(Res)								Res	1*V(Res)								frxploxplant_g(plant_s(an))									V(plant_s(an))	10.329	3.2139
							Source	EMS																										Res	1*V(Res)								S(ploxan)	No test
							fr	1*V(Res) + 100.95*S(fr)								Construction of Pseudo-F ratio(s) from mean squares									Construction of Pseudo-F ratio(s) from mean squares																		V(plant_g(plant_s(an)))	116.7	10.803
							plo	1*V(Res) + 62.846*S(plo)								Source	Numerator	Denominator	Num.df	Den.df					Source	Numerator	Denominator	Num.df	Den.df					Construction of Pseudo-F ratio(s) from mean squares									V(ploxplant_s(an))	No test
							an	1*V(Res) + 46.492*S(an)								plo	1*plo	1*Res	2	99					plo	1*plo	1*Res	2	84					Source	Numerator	Denominator	Num.df	Den.df					V(ploxplant_g(plant_s(an)))	No test
							plant_s	1*V(Res) + 20.191*S(plant_s)								an	1*an	1*Res	1	99					an	1*an	1*Res	2	84					fr	6.4848E-2*frxplant_g(plant_s(an)) + 6.009E-2*Res + 1*fr	1.1091*frxplant_s(an) + 1.0199E-2*plant_g(plant_s(an)) + 5.6412E-3*plant_s(an)	1.03	1.03					V(Res)	3357.9	57.947
							plant_g	1*V(Res) + 19.645*S(plant_g)								plant_s	1*plant_s	1*Res	1	99					plant_s	1*plant_s	1*Res	1	84					plo	5.8621E-2*plant_g(plant_s(an)) + 0.82722*Res + 1*plo	1.8858*plant_s(an)	4.78	2
							frxplo	1*V(Res) + 30.593*S(frxplo)								plant_g	1*plant_g	1*Res	5	99					plant_g	1*plant_g	1*Res	4	84					an	9.5601E-2*plant_g(plant_s(an)) + 1.1593*Res + 1*an	2.2549*plant_s(an)	2.56	2
							frxan	1*V(Res) + 22.933*S(frxan)								ploxan			0	0					ploxan			0	0					plant_s(an)	1*plant_s(an)	0.55955*plant_g(plant_s(an)) + 0.44045*Res	2	13.24
							frxplant_s	1*V(Res) + 18.349*S(frxplant_s)								ploxplant_s			0	0					ploxplant_s			0	0					frxplo	5.6749E-2*frxplant_g(plant_s(an)) + 1*frxplo	1.0322*frxplant_s(an) + 1.2312E-2*plant_g(plant_s(an)) + 1.22E-2*Res	2.19	1.05
							frxplant_g	1*V(Res) + 9.5029*S(frxplant_g)								ploxplant_g			0	0					ploxplant_g			0	0					frxan	0.11359*frxplant_g(plant_s(an)) + 0.13875*Res + 1*frxan	1.2511*frxplant_s(an) + 1.2134E-3*plant_g(plant_s(an))	1.33	1
							ploxan									anxplant_s			0	0					anxplant_s			0	0					ploxan			0	0
							ploxplant_s									anxplant_g			0	0					anxplant_g			0	0					plant_g(plant_s(an))	1*plant_g(plant_s(an))	1*Res	5	182
							ploxplant_g									plant_sxplant_g			0	0					plant_sxplant_g			0	0					frxplant_s(an)	5.8202E-2*Res + 1*frxplant_s(an)	1.0582*frxplant_g(plant_s(an))	1.1	5
							anxplant_s									ploxanxplant_s			0	0					ploxanxplant_s			0	0					ploxplant_s(an)			0	0
							anxplant_g									ploxanxplant_g			0	0					ploxanxplant_g			0	0					frxploxan			0	0
							plant_sxplant_g									ploxplant_sxplant_g			0	0					ploxplant_sxplant_g			0	0					frxplant_g(plant_s(an))	1*frxplant_g(plant_s(an))	1*Res	5	182
							frxploxan									anxplant_sxplant_g			0	0					anxplant_sxplant_g			0	0					ploxplant_g(plant_s(an))			0	0
							frxploxplant_s									ploxanxplant_sxplant_g			0	0					ploxanxplant_sxplant_g			0	0					frxploxplant_s(an)			0	0
							frxploxplant_g																											frxploxplant_g(plant_s(an))			0	0
							frxanxplant_s									Estimates of components of variation									Estimates of components of variation
							frxanxplant_g									Source	Estimate	Sq.root							Source	Estimate	Sq.root							Estimates of components of variation
							frxplant_sxplant_g									S(plo)	44.68	6.6843							S(plo)	90.436	9.5098							Source	Estimate	Sq.root
							ploxanxplant_s									S(an)	110.92	10.532							S(an)	207.49	14.405							S(fr)	308.29	17.558
							ploxanxplant_g									S(plant_s)	69.899	8.3606							S(plant_s)	-29.842	-5.4628							S(plo)	24.358	4.9354
							ploxplant_sxplant_g									S(plant_g)	116.7	10.803							S(plant_g)	34.078	5.8376							S(an)	65.945	8.1206
							anxplant_sxplant_g									S(ploxan)	No test								S(ploxan)	No test								V(plant_s(an))	-4.9789	-2.2313
							frxploxanxplant_s									S(ploxplant_s)	No test								S(ploxplant_s)	No test								S(frxplo)	43.711	6.6115
							frxploxanxplant_g									S(ploxplant_g)	No test								S(ploxplant_g)	No test								S(frxan)	99.657	9.9828
							frxploxplant_sxplant_g									S(anxplant_s)	No test								S(anxplant_s)	No test								S(ploxan)	No test
							frxanxplant_sxplant_g									S(anxplant_g)	No test								S(anxplant_g)	No test								V(plant_g(plant_s(an)))	40.61	6.3726
							ploxanxplant_sxplant_g									S(plant_sxplant_g)	No test								S(plant_sxplant_g)	No test								V(frxplant_s(an))	-27.744	-5.2672
							frxploxanxplant_sxplant_g									S(ploxanxplant_s)	No test								S(ploxanxplant_s)	No test								V(ploxplant_s(an))	No test
							Res	1*V(Res)								S(ploxanxplant_g)	No test								S(ploxanxplant_g)	No test								S(frxploxan)	No test
																S(ploxplant_sxplant_g)	No test								S(ploxplant_sxplant_g)	No test								V(frxplant_g(plant_s(an)))	108.28	10.406
							Construction of Pseudo-F ratio(s) from mean squares									S(anxplant_sxplant_g)	No test								S(anxplant_sxplant_g)	No test								V(ploxplant_g(plant_s(an)))	No test
							Source	Numerator	Denominator	Num.df	Den.df					S(ploxanxplant_sxplant_g)	No test								S(ploxanxplant_sxplant_g)	No test								V(frxploxplant_s(an))	No test
							fr	1*fr	1*Res	1	182					V(Res)	3357.9	57.947							V(Res)	3319.6	57.616							V(frxploxplant_g(plant_s(an)))	No test
							plo	1*plo	1*Res	2	182																							V(Res)	3341	57.801
							an	1*an	1*Res	1	182
							plant_s	1*plant_s	1*Res	2	182
							plant_g	1*plant_g	1*Res	5	182
							frxplo	1*frxplo	1*Res	2	182
							frxan	1*frxan	1*Res	1	182
							frxplant_s	1*frxplant_s	1*Res	1	182
							frxplant_g	1*frxplant_g	1*Res	5	182
							ploxan			0	0
							ploxplant_s			0	0
							ploxplant_g			0	0
							anxplant_s			0	0
							anxplant_g			0	0
							plant_sxplant_g			0	0
							frxploxan			0	0
							frxploxplant_s			0	0
							frxploxplant_g			0	0
							frxanxplant_s			0	0
							frxanxplant_g			0	0
							frxplant_sxplant_g			0	0
							ploxanxplant_s			0	0
							ploxanxplant_g			0	0
							ploxplant_sxplant_g			0	0
							anxplant_sxplant_g			0	0
							frxploxanxplant_s			0	0
							frxploxanxplant_g			0	0
							frxploxplant_sxplant_g			0	0
							frxanxplant_sxplant_g			0	0
							ploxanxplant_sxplant_g			0	0
							frxploxanxplant_sxplant_g			0	0
							Estimates of components of variation
							Source	Estimate	Sq.root
							S(fr)	314.1	17.723
							S(plo)	33.928	5.8248
							S(an)	80.977	8.9987
							S(plant_s)	17.017	4.1252
							S(plant_g)	42.105	6.4889
							S(frxplo)	59.743	7.7293
							S(frxan)	125.91	11.221
							S(frxplant_s)	31.601	5.6215
							S(frxplant_g)	108.28	10.406
							S(ploxan)	No test
							S(ploxplant_s)	No test
							S(ploxplant_g)	No test
							S(anxplant_s)	No test
							S(anxplant_g)	No test
							S(plant_sxplant_g)	No test
							S(frxploxan)	No test
							S(frxploxplant_s)	No test
							S(frxploxplant_g)	No test
							S(frxanxplant_s)	No test
							S(frxanxplant_g)	No test
							S(frxplant_sxplant_g)	No test
							S(ploxanxplant_s)	No test
							S(ploxanxplant_g)	No test
							S(ploxplant_sxplant_g)	No test
							S(anxplant_sxplant_g)	No test
							S(frxploxanxplant_s)	No test
							S(frxploxanxplant_g)	No test
							S(frxploxplant_sxplant_g)	No test
							S(frxanxplant_sxplant_g)	No test
							S(ploxanxplant_sxplant_g)	No test
							S(frxploxanxplant_sxplant_g)	No test
							V(Res)	3341	57.801

## Sheet: PERMANOVA_EUK_FNG_OOM
Data used for FigureS3 plotting			PERMANOVA with multifactorial design (not nested) using typeI as sum of squares to test for low df number factors																												PERMANOVA with multifactorial design (nested) using typeI as sum of squares to test for low df number factors
Eukaryotic, fungal and Oomycetes community			PERMANOVA - rhizosphere EUKARYOTES									PERMANOVA - rhizosphere FUNGI									PERMANOVA - rhizosphere OOMYCETES										PERMANOVA - rhizosphere EUKARYOTES									PERMANOVA - rhizosphere FUNGI									PERMANOVA - rhizosphere OOMYCETES
yellow columns - PERMANOVA of Type I, multifactorial not-nested design			Permutational MANOVA									Permutational MANOVA									Permutational MANOVA										Permutational MANOVA									Permutational MANOVA									Permutational MANOVA
grey columns - PERMANOVA of Type I, multifactorial NESTED design
			Resemblance worksheet									Resemblance worksheet									Resemblance worksheet										Resemblance worksheet									Resemblance worksheet									Resemblance worksheet
			Name: Resem10									Name: Resem11									Name: Resem12										Name: Resem10									Name: Resem11									Name: Resem12
			Data type: Similarity									Data type: Similarity									Data type: Similarity										Data type: Similarity									Data type: Similarity									Data type: Similarity
			Selection: All									Selection: All									Selection: All										Selection: All									Selection: All									Selection: All
			Standardise Samples by Total									Standardise Samples by Total									Standardise Samples by Total										Standardise Samples by Total									Standardise Samples by Total									Standardise Samples by Total
			Transform: Square root									Transform: Square root									Transform: Square root										Transform: Square root									Transform: Square root									Transform: Square root
			Resemblance: S17 Bray Curtis similarity									Resemblance: S17 Bray Curtis similarity									Resemblance: S17 Bray Curtis similarity										Resemblance: S17 Bray Curtis similarity									Resemblance: S17 Bray Curtis similarity									Resemblance: S17 Bray Curtis similarity
			Sums of squares type: Type I (sequential)									Sums of squares type: Type I (sequential)									Sums of squares type: Type I (sequential)										Sums of squares type: Type I (sequential)									Sums of squares type: Type I (sequential)									Sums of squares type: Type I (sequential)
			Fixed effects sum to zero for mixed terms									Fixed effects sum to zero for mixed terms									Fixed effects sum to zero for mixed terms										Fixed effects sum to zero for mixed terms									Fixed effects sum to zero for mixed terms									Fixed effects sum to zero for mixed terms
			Permutation method: Permutation of residuals under a reduced model									Permutation method: Permutation of residuals under a reduced model									Permutation method: Permutation of residuals under a reduced model										Permutation method: Permutation of residuals under a reduced model									Permutation method: Permutation of residuals under a reduced model									Permutation method: Permutation of residuals under a reduced model
			Number of permutations: 9999									Number of permutations: 9999									Number of permutations: 9999										Number of permutations: 9999									Number of permutations: 9999									Number of permutations: 9999
			Factors									Factors									Factors										Factors									Factors									Factors
			Name	Abbrev.	Type	Levels						Name	Abbrev.	Type	Levels						Name	Abbrev.	Type	Levels							Name	Abbrev.	Type	Levels						Name	Abbrev.	Type	Levels						Name
			PLOIDY	PLO	Fixed	3						PLOIDY	PLO	Fixed	3						PLOIDY	PLO	Fixed	3							PLOIDY	PLO	Fixed	3						PLOIDY	PLO	Fixed	3						PLOIDY
			ancestral_class	an	Fixed	3						4clusters	4c	Fixed	4						ancestral_class	an	Fixed	3							ancestral_class	an	Fixed	3						4clusters	4c	Fixed	4						ancestral_class
			plant_species	plant_s	Fixed	6						plant_species	plant_s	Fixed	6						plant_species	plant_s	Fixed	6							plant_species	plant_s	Random	6						plant_species	plant_s	Random	6						plant_species
			plant_genotype	plant_g	Fixed	22						plant_genotype	plant_g	Fixed	22						plant_genotype	plant_g	Fixed	22							plant_genotype	plant_g	Random	22						plant_genotype	plant_g	Random	22						plant_genotype
			PERMANOVA table of results									PERMANOVA table of results									PERMANOVA table of results										PERMANOVA table of results									PERMANOVA table of results									PERMANOVA table of results
									Unique									Unique									Unique										Unique									Unique
			Source	df	SS	MS	Pseudo-F	P(perm)	perms			Source	df	SS	MS	Pseudo-F	P(perm)	perms			Source	df	SS	MS	Pseudo-F	P(perm)	perms				Source	df	SS	MS	Pseudo-F	P(perm)	perms			Source	df	SS	MS	Pseudo-F	P(perm)	perms			Source
			PLO	2	4211.4	2105.7	1.8536	0.0001	9656			PLO	2	4142.1	2071.1	2.1689	0.0001	9514			PLO	2	4242.3	2121.1	3.2945	0.0001	9798				PLO	2	4211.4	2105.7	1.1243	0.1945	9782			PLO	2	4142.1	2071.1	0.90017	0.87	9698			PLO
			an	2	6985.3	3492.6	3.0745	0.0001	9674			4c	2	4662.3	2331.2	2.4413	0.0001	9540			an	2	3253.6	1626.8	2.5268	0.0001	9776				an	2	6985.3	3492.6	1.6241	0.0936	9927			4c	2	4662.3	2331.2	0.95115	0.6057	9875			an
			plant_s	1	1774.7	1774.7	1.5623	0.0014	9738			plant_s	1	2142.8	2142.8	2.244	0.0001	9680			plant_s	1	1542	1542	2.395	0.0001	9852				plant_s(an)	1	1774.7	1774.7	1.1155	0.2874	9877			plant_s(4c)	1	2142.8	2142.8	1.628	0.0171	9860			plant_s(an)
			plant_g	16	25637	1602.3	1.4105	0.0001	9234			plant_g	16	20921	1307.6	1.3693	0.0001	8893			plant_g	16	14637	914.82	1.4209	0.0001	9461				PLOxan**	0	0		No test					PLOx4c**	0	0		No test					PLOxan**
			PLOxan**	0	0		No test					PLOx4c**	0	0		No test					PLOxan**	0	0		No test						plant_g(plant_s(an))	16	25637	1602.3	1.4105	0.0001	9210			plant_g(plant_s(4c))	16	20921	1307.6	1.3693	0.0001	8801			plant_g(plant_s(an))
			PLOxplant_s**	0	0		No test					PLOxplant_s**	0	0		No test					PLOxplant_s**	0	0		No test						PLOxplant_s(an)**	0	0		No test					PLOxplant_s(4c)**	0	0		No test					PLOxplant_s(an)**
			PLOxplant_g**	0	0		No test					PLOxplant_g**	0	0		No test					PLOxplant_g**	0	0		No test						PLOxplant_g(plant_s(an))	0	0		No test					PLOxplant_g(plant_s(4c))	0	0		No test					PLOxplant_g(plant_s(an))
			anxplant_s**	0	0		No test					4cxplant_s**	0	0		No test					anxplant_s**	0	0		No test						Res	167	189710	1136						Res	158	150870	954.9						Res
			anxplant_g**	0	0		No test					4cxplant_g**	0	0		No test					anxplant_g**	0	0		No test						Total	188	228320							Total	179	182740							Total
			plant_sxplant_g**	0	0		No test					plant_sxplant_g**	0	0		No test					plant_sxplant_g**	0	0		No test
			PLOxanxplant_s**	0	0		No test					PLOx4cxplant_s**	0	0		No test					PLOxanxplant_s**	0	0		No test						** Term has one or more empty cells									** Term has one or more empty cells									** Term has one or more empty cells
			PLOxanxplant_g**	0	0		No test					PLOx4cxplant_g**	0	0		No test					PLOxanxplant_g**	0	0		No test
			PLOxplant_sxplant_g**	0	0		No test					PLOxplant_sxplant_g**	0	0		No test					PLOxplant_sxplant_g**	0	0		No test						Details of the expected mean squares (EMS) for the model									Details of the expected mean squares (EMS) for the model									Details of the expected mean squares (EMS) for the model
			anxplant_sxplant_g**	0	0		No test					4cxplant_sxplant_g**	0	0		No test					anxplant_sxplant_g**	0	0		No test						Source	EMS								Source	EMS								Source
			PLOxanxplant_sxplant_g**	0	0		No test					PLOx4cxplant_sxplant_g**	0	0		No test					PLOxanxplant_sxplant_g**	0	0		No test						PLO	1*V(Res) + 8.5364*V(plant_g(plant_s(an))) + 30.541*V(plant_s(an)) + 54.979*S(PLO)								PLO	1*V(Res) + 8.2824*V(plant_g(plant_s(4c))) + 29.404*V(plant_s(4c)) + 52.978*S(PLO)								PLO
			Res	167	189710	1136						Res	158	150870	954.9						Res	131	84342	643.84							an	1*V(Res) + 8.9697*V(plant_g(plant_s(an))) + 35.421*V(plant_s(an)) + 35.421*S(an)								4c	1*V(Res) + 8.5169*V(plant_g(plant_s(4c))) + 33.24*V(plant_s(4c)) + 33.24*S(4c)								an
			Total	188	228320							Total	179	182740							Total	152	108020								plant_s(an)	1*V(Res) + 8.3464*V(plant_g(plant_s(an))) + 24.49*V(plant_s(an))								plant_s(4c)	1*V(Res) + 8.2083*V(plant_g(plant_s(4c))) + 24*V(plant_s(4c))								plant_s(an)
																															PLOxan									PLOx4c									PLOxan
			** Term has one or more empty cells									** Term has one or more empty cells									** Term has one or more empty cells										plant_g(plant_s(an))	1*V(Res) + 8.5527*V(plant_g(plant_s(an)))								plant_g(plant_s(4c))	1*V(Res) + 8.1114*V(plant_g(plant_s(4c)))								plant_g(plant_s(an))
																															PLOxplant_s(an)									PLOxplant_s(4c)									PLOxplant_s(an)
			Details of the expected mean squares (EMS) for the model									Details of the expected mean squares (EMS) for the model									Details of the expected mean squares (EMS) for the model										PLOxplant_g(plant_s(an))									PLOxplant_g(plant_s(4c))									PLOxplant_g(plant_s(an))
			Source	EMS								Source	EMS								Source	EMS									Res	1*V(Res)								Res	1*V(Res)								Res
			PLO	1*V(Res) + 54.979*S(PLO)								PLO	1*V(Res) + 52.978*S(PLO)								PLO	1*V(Res) + 44.797*S(PLO)
			an	1*V(Res) + 35.421*S(an)								4c	1*V(Res) + 33.24*S(4c)								an	1*V(Res) + 27.131*S(an)									Construction of Pseudo-F ratio(s) from mean squares									Construction of Pseudo-F ratio(s) from mean squares									Construction of Pseudo-F ratio(s) from mean squares
			plant_s	1*V(Res) + 24.49*S(plant_s)								plant_s	1*V(Res) + 24*S(plant_s)								plant_s	1*V(Res) + 22.957*S(plant_s)									Source	Numerator	Denominator	Num.df	Den.df					Source	Numerator	Denominator	Num.df	Den.df					Source
			plant_g	1*V(Res) + 8.5527*S(plant_g)								plant_g	1*V(Res) + 8.1114*S(plant_g)								plant_g	1*V(Res) + 6.7154*S(plant_g)									PLO	0.21891*plant_g(plant_s(an)) + 2.8173E-2*Res + 1*PLO	1.2471*plant_s(an)	2.78	1					PLO	0.21875*plant_g(plant_s(4c)) + 6.4349E-3*Res + 1*PLO	1.2252*plant_s(4c)	2.6	1					PLO
			PLOxan									PLOx4c									PLOxan										an	0.3627*plant_g(plant_s(an)) + 8.3644E-2*Res + 1*an	1.4463*plant_s(an)	2.84	1					4c	0.35157*plant_g(plant_s(4c)) + 3.3435E-2*Res + 1*4c	1.385*plant_s(4c)	2.92	1					an
			PLOxplant_s									PLOxplant_s									PLOxplant_s										plant_s(an)	1*plant_s(an)	0.97588*plant_g(plant_s(an)) + 2.4116E-2*Res	1	16.57					plant_s(4c)	1.1953E-2*Res + 1*plant_s(4c)	1.012*plant_g(plant_s(4c))	1.01	16					plant_s(an)
			PLOxplant_g									PLOxplant_g									PLOxplant_g										PLOxan			0	0					PLOx4c			0	0					PLOxan
			anxplant_s									4cxplant_s									anxplant_s										plant_g(plant_s(an))	1*plant_g(plant_s(an))	1*Res	16	167					plant_g(plant_s(4c))	1*plant_g(plant_s(4c))	1*Res	16	158					plant_g(plant_s(an))
			anxplant_g									4cxplant_g									anxplant_g										PLOxplant_s(an)			0	0					PLOxplant_s(4c)			0	0					PLOxplant_s(an)
			plant_sxplant_g									plant_sxplant_g									plant_sxplant_g										PLOxplant_g(plant_s(an))			0	0					PLOxplant_g(plant_s(4c))			0	0					PLOxplant_g(plant_s(an))
			PLOxanxplant_s									PLOx4cxplant_s									PLOxanxplant_s
			PLOxanxplant_g									PLOx4cxplant_g									PLOxanxplant_g										Estimates of components of variation									Estimates of components of variation									Estimates of components of variation
			PLOxplant_sxplant_g									PLOxplant_sxplant_g									PLOxplant_sxplant_g										Source	Estimate	Sq.root							Source	Estimate	Sq.root							Source
			anxplant_sxplant_g									4cxplant_sxplant_g									anxplant_sxplant_g										S(PLO)	5.0056	2.2373							S(PLO)	-4.9469	-2.2242							S(PLO)
			PLOxanxplant_sxplant_g									PLOx4cxplant_sxplant_g									PLOxanxplant_sxplant_g										S(an)	45.226	6.725							S(4c)	-4.3614	-2.0884							S(an)
			Res	1*V(Res)								Res	1*V(Res)								Res	1*V(Res)									V(plant_s(an))	7.5006	2.7387							V(plant_s(4c))	34.626	5.8843							V(plant_s(an))
																															S(PLOxan)	No test								S(PLOx4c)	No test								S(PLOxan)
			Construction of Pseudo-F ratio(s) from mean squares									Construction of Pseudo-F ratio(s) from mean squares									Construction of Pseudo-F ratio(s) from mean squares										V(plant_g(plant_s(an)))	54.523	7.384							V(plant_g(plant_s(4c)))	43.477	6.5937							V(plant_g(plant_s(an)))
			Source	Numerator	Denominator	Num.df	Den.df					Source	Numerator	Denominator	Num.df	Den.df					Source	Numerator	Denominator	Num.df	Den.df						V(PLOxplant_s(an))	No test								V(PLOxplant_s(4c))	No test								V(PLOxplant_s(an))
			PLO	1*PLO	1*Res	2	167					PLO	1*PLO	1*Res	2	158					PLO	1*PLO	1*Res	2	131						V(PLOxplant_g(plant_s(an)))	No test								V(PLOxplant_g(plant_s(4c)))	No test								V(PLOxplant_g(plant_s(an)))
			an	1*an	1*Res	2	167					4c	1*4c	1*Res	2	158					an	1*an	1*Res	2	131						V(Res)	1136	33.704							V(Res)	954.9	30.902							V(Res)
			plant_s	1*plant_s	1*Res	1	167					plant_s	1*plant_s	1*Res	1	158					plant_s	1*plant_s	1*Res	1	131
			plant_g	1*plant_g	1*Res	16	167					plant_g	1*plant_g	1*Res	16	158					plant_g	1*plant_g	1*Res	16	131
			PLOxan			0	0					PLOx4c			0	0					PLOxan			0	0
			PLOxplant_s			0	0					PLOxplant_s			0	0					PLOxplant_s			0	0
			PLOxplant_g			0	0					PLOxplant_g			0	0					PLOxplant_g			0	0
			anxplant_s			0	0					4cxplant_s			0	0					anxplant_s			0	0
			anxplant_g			0	0					4cxplant_g			0	0					anxplant_g			0	0
			plant_sxplant_g			0	0					plant_sxplant_g			0	0					plant_sxplant_g			0	0
			PLOxanxplant_s			0	0					PLOx4cxplant_s			0	0					PLOxanxplant_s			0	0
			PLOxanxplant_g			0	0					PLOx4cxplant_g			0	0					PLOxanxplant_g			0	0
			PLOxplant_sxplant_g			0	0					PLOxplant_sxplant_g			0	0					PLOxplant_sxplant_g			0	0
			anxplant_sxplant_g			0	0					4cxplant_sxplant_g			0	0					anxplant_sxplant_g			0	0
			PLOxanxplant_sxplant_g			0	0					PLOx4cxplant_sxplant_g			0	0					PLOxanxplant_sxplant_g			0	0
			Estimates of components of variation									Estimates of components of variation									Estimates of components of variation
			Source	Estimate	Sq.root							Source	Estimate	Sq.root							Source	Estimate	Sq.root
			S(PLO)	17.638	4.1997							S(PLO)	21.068	4.59							S(PLO)	32.978	5.7426
			S(an)	66.533	8.1568							S(4c)	41.404	6.4346							S(an)	36.231	6.0192
			S(plant_s)	26.083	5.1071							S(plant_s)	49.495	7.0353							S(plant_s)	39.124	6.2549
			S(plant_g)	54.523	7.384							S(plant_g)	43.477	6.5937							S(plant_g)	40.353	6.3524
			S(PLOxan)	No test								S(PLOx4c)	No test								S(PLOxan)	No test
			S(PLOxplant_s)	No test								S(PLOxplant_s)	No test								S(PLOxplant_s)	No test
			S(PLOxplant_g)	No test								S(PLOxplant_g)	No test								S(PLOxplant_g)	No test
			S(anxplant_s)	No test								S(4cxplant_s)	No test								S(anxplant_s)	No test
			S(anxplant_g)	No test								S(4cxplant_g)	No test								S(anxplant_g)	No test
			S(plant_sxplant_g)	No test								S(plant_sxplant_g)	No test								S(plant_sxplant_g)	No test
			S(PLOxanxplant_s)	No test								S(PLOx4cxplant_s)	No test								S(PLOxanxplant_s)	No test
			S(PLOxanxplant_g)	No test								S(PLOx4cxplant_g)	No test								S(PLOxanxplant_g)	No test
			S(PLOxplant_sxplant_g)	No test								S(PLOxplant_sxplant_g)	No test								S(PLOxplant_sxplant_g)	No test
			S(anxplant_sxplant_g)	No test								S(4cxplant_sxplant_g)	No test								S(anxplant_sxplant_g)	No test
			S(PLOxanxplant_sxplant_g)	No test								S(PLOx4cxplant_sxplant_g)	No test								S(PLOxanxplant_sxplant_g)	No test
			V(Res)	1136	33.704							V(Res)	954.9	30.902							V(Res)	643.84	25.374
[truncated: 6 more columns]

## Sheet: pair-wise_ttest_Prok
Prokaryotic table with pair-wise t-test result with Bonferroni correction for multiple testing - data shown as bar plots Figure 5 and S2
	rhizosphere							root
	T. aestivum	T. durum	Ae. tauschii	T. dicoccoides	SHW			T. aestivum	T. durum	Ae. tauschii	T. dicoccoides	SHW
Alphaproteobacteria	a	b	b	c	c		Alphaproteobacteria	a	ac	b	c	ac
Betaproteobacteria	a	ac	b	c	ac		Betaproteobacteria	a	b	b	b	b
Gammaproteobacteria	ab	ab	a	bc	c		Gammaproteobacteria	a	b	b	b	b
Acidobacteria	a	ab	bc	c	b		Acidobacteria	a	b	b	b	b
Actinobacteria	ac	ac	ac	bc	c		Actinobacteria	a	a	a	a	b
Bacteroidetes	a	b	b	b	b		Bacteroidetes	a	b	a	b	a
Chloroflexi	ab	a	a	ab	b		Chloroflexi	a	b	ac	bc	c
Cyanobacteria	a	ab	b	b	ab		Cyanobacteria	a	b	b	b	b
Thaumarchaeota	_-_	_-_	_-_	_-_	_-_		Thaumarchaeota	a	b	b	ab	ab
Verrucomicrobia	abc	ac	abc	b	c		Verrucomicrobia	a	b	b	b	b
Rhizosphere phyla abundance
	RS_Paragon_1	RS_Paragon_2	RS_Paragon_3	RS_Paragon_4	RS_Paragon_5	RS_Paragon_6	RS_Paragon_7	RS_Paragon_8	RS_Paragon_9	RS_Paragon_10	RS_Paragon_11	RS_Paragon_12	RS_Rialto_1	RS_Rialto_2	RS_Rialto_3	RS_Rialto_4	RS_Rialto_5	RS_Rialto_6	RS_Rialto_7	RS_Rialto_8	RS_Rialto_9	RS_Rialto_10	RS_Rialto_11	RS_Rialto_12	RS_Biensur_1	RS_Biensur_2	RS_Biensur_3	RS_Biensur_4	RS_Biensur_5	RS_Biensur_6	RS_Biensur_7	RS_Biensur_8	RS_Biensur_9	RS_Biensur_10	RS_Biensur_11		RS_ENT392_1	RS_ENT392_2	RS_ENT392_3	RS_ENT392_4	RS_ENT392_5	RS_ENT392_6	RS_ENT392_7	RS_ENT392_8	RS_ENT392_9				RS_ENT336_1
Alphaproteobacteria	10	4.3956	9.69163	5.89041	13.3436	11.84	13.8748	8.75421	11.3971	11.33	11.0924	13.4959	14.6789	14.897	12.3377	11.4467	13.1934	14.3573	15.9475	13.7255	14.2589	13.7184	13.0125	14.652	15.3543	12.2862	11.2698	10.2142	10.8833	14.1653	14.1053	12.5475	14.8594	13.6276	11.1111		17.6895	14.795	15.5456	13.7987	15.6398	11.6822	14.4499	16.1654	13.7037				17.6577
Betaproteobacteria	9.33333	3.15934	4.84581	7.80822	7.05521	10.72	6.76819	8.41751	9.00735	5.91133	5.54622	11.0569	19.0826	11.8859	11.2013	14.6264	8.3958	11.5192	10.1313	13.5472	16.8856	12.4549	10.3387	12.4542	11.4173	5.28771	14.4444	9.55519	7.57098	17.032	11.5789	11.0266	12.8514	8.82917	5.66038		10.2888	24.4207	16.1435	17.3701	20.0632	17.134	30.8703	16.3534	14.2593				19.8198
Gammaproteobacteria	4.5	3.15934	3.0837	5.20548	3.06748	4.32	3.04569	2.52525	4.41176	3.44828	3.19328	3.08943	6.97248	4.27892	4.54545	7.94913	4.34783	5.50918	4.69043	4.81283	3.00188	2.52708	3.56506	4.3956	2.95276	3.42146	3.1746	4.94234	6.15142	6.74536	4.21053	3.9924	4.81928	3.45489	3.56394		5.41516	4.45633	4.63378	4.05844	4.2654	5.14019	3.28407	4.13534	3.7037				3.06306
Acidobacteria	42.3333	75.8242	55.8003	55.4795	41.8712	34.56	34.8562	48.8215	39.5221	40.8867	36.4706	36.748	17.2477	26.4659	28.2468	26.7091	21.8891	19.8664	18.0113	25.1337	19.5122	18.7726	23.5294	16.1172	22.6378	42.6128	34.7619	44.8105	37.3817	22.597	22.1053	25.8555	24.2972	25.3359	31.2369		22.3827	17.8253	24.5142	28.7338	20.8531	27.4143	14.7783	16.3534	22.2222				14.7748
Actinobacteria	16.6667	7.55495	13.069	9.86301	17.0245	20	20.3046	15.8249	15.625	20.197	23.6975	16.0976	16.3303	18.542	19.1558	13.3545	23.3883	19.0317	19.3246	16.3993	14.0713	23.8267	22.6381	25.8242	18.3071	13.3748	14.6032	10.5437	11.6719	13.6594	22.5263	17.8707	17.4699	19.3858	23.6897		20.7581	17.1123	17.0404	16.0714	18.1675	15.4206	15.4351	20.3008	21.2963				19.8198
Bacteroidetes	1.5	0.961538	1.90896	2.19178	1.84049	2.72	1.86125	2.0202	3.49265	1.64204	2.35294	3.08943	3.11927	1.90174	2.43506	2.06677	1.64918	2.33723	3.18949	3.92157	2.25141	2.52708	1.42602	3.47985	1.9685	2.48834	3.33333	2.80066	3.78549	3.87858	4.21053	3.04183	3.41365	2.87908	1.46751		2.52708	2.13904	3.58744	2.5974	3.79147	3.42679	2.79146	2.63158	2.40741				3.06306
Chloroflexi	2.83333	1.51099	3.0837	3.28767	3.83436	4.16	3.89171	2.3569	2.38971	3.77668	4.70588	4.22764	4.95413	7.13154	7.46753	7.94913	9.14543	7.17863	4.87805	4.63458	5.4409	4.15162	5.88235	7.87546	6.10236	7.15397	5.71429	6.09555	8.35962	7.25126	7.36842	6.65399	4.61847	8.25336	5.87002		6.6787	6.41711	6.27803	4.87013	7.109	6.54206	4.26929	6.95489	5				5.76577
Cyanobacteria	1.5	0.686813	2.34949	3.15068	1.22699	0.96	4.39932	1.3468	1.83824	2.13465	1.34454	1.13821	0.917431	2.06022	2.5974	1.90779	1.94903	5.84307	2.06379	0.534759	4.50281	5.05415	0.713012	0.732601	1.1811	2.33281	1.42857	0.823723	1.26183	2.02361	2.73684	0.760456	2.20884	0.383877	0.419287		0.361011	0.534759	0.747384	0.487013	0.789889	0.934579	0.328407	1.69173	0.185185				1.08108
Thaumarchaeota	6.33333	1.23626	3.52423	3.56164	6.74847	4.96	6.26058	4.0404	8.45588	6.23974	6.21849	6.17886	7.33945	4.59588	4.54545	5.56439	7.7961	6.6778	13.5084	9.26916	9.38086	4.51264	8.91266	5.86081	8.66142	1.55521	2.85714	1.97694	3.47003	3.87858	5.05263	7.03422	7.42972	7.4856	4.40252		4.51264	6.06061	3.8864	3.57143	4.10742	6.38629	5.91133	9.77444	9.62963				7.56757
Verrucomicrobia	5	1.51099	2.64317	3.56164	3.98773	5.76	4.73773	5.89226	3.86029	4.4335	5.37815	4.87805	9.3578	8.24089	7.46753	8.42607	8.24588	7.67947	8.25516	8.02139	10.6942	12.4549	9.98217	8.60806	11.4173	9.48678	8.4127	8.23723	9.46372	8.76897	6.10526	11.2167	8.03213	10.3647	12.5786		9.38628	6.23886	7.62332	8.44156	5.21327	5.919	7.88177	5.6391	7.59259				7.38739
fold difference for each phyla - a single plant species versus average abundance of a given phyla across other wheat species - Rhizosphere
	T. aestivum v other	T. durum v other	Ae. taushcii v other	T. dicoccoides v other	SHW v other
Alphaproteobacteria	0.744822	0.910666	1.0108	1.10277	1.26137
Betaproteobacteria	0.725748	0.990935	1.43992	1.04555	0.854156
Gammaproteobacteria	0.835053	0.939827	0.832383	1.08316	1.34544
Acidobacteria	1.54654	1.03348	0.830607	0.685902	0.98459
Actinobacteria	0.89213	0.89809	1.01162	1.42097	0.821052
Bacteroidetes	0.575002	1.10222	0.786755	0.816816	1.92024
Chloroflexi	0.882416	1.1108	1.23246	0.988313	0.809169
Cyanobacteria	1.73477	1.45173	0.403628	0.564644	1.1011
Thaumarchaeota	1.11401	0.928641	1.00109	1.17327	0.80064
Verrucomicrobia	0.988292	1.30726	0.987767	0.770513	0.97518
Root phyla abundance
	T. aestivum	T. aestivum	T. aestivum	T. aestivum	T. aestivum	T. aestivum	T. aestivum	T. aestivum	T. aestivum	T. aestivum	T. aestivum	T. aestivum	T. aestivum	T. aestivum	T. aestivum	T. aestivum	T. aestivum	T. aestivum	T. aestivum	T. aestivum	T. aestivum	T. aestivum	T. aestivum	T. aestivum	T. durum	T. durum	T. durum	T. durum	T. durum	T. durum	T. durum	T. durum	T. durum	T. durum	T. durum	T. durum	T. durum	T. durum	T. durum	T. durum	T. durum	T. durum	T. durum	T. durum	T. durum	T. durum	T. durum	T. durum	Ae. tauschii
Alphaproteobacteria	32.6642	32.6923	32.5901	25.5083	20.6061		23.7542	25.7092	26.4286	23.8267	30.0292	15.4412	27.9693	23.9927	24.5283	19.7674	29.8343	24.5714	22.8385	21.8966	22.2031	16.4207	21.5	32.1244	28.5714		33.7079		23.9095		28.9157	23.9943	29.8981	30.1552	32.9873	29.5954	24.5421	26.3218	30.0115	28.7565	28.7435	32.5037							39.5659
Betaproteobacteria	12.9562	17.1329	14.7513	21.2569	24.2424		22.4252	15.4255	20.5357	20.9386	14.2857	13.4191	11.8774	8.60806	9.77702	11.794	13.0755	14.6667	13.0506	12.7586	12.7367	10.7011	10.25	15.0259	27.5261		21.6693		31.664		12.8916	18.3908	19.932	25.4989	19.4925	20.2312	21.0623	25.1724	26.575	23.4456	15.4905	16.3982							14.5242
Gammaproteobacteria	6.75182	4.72028	6.00343	7.02403	7.47475		6.47841	5.49645	5.71429	5.77617	5.53936	6.80147	5.55556	4.94505	3.94511	3.15615	5.3407	6.47619	5.70962	10.8621	4.47504	3.13653	6.5	6.39033	6.62021		4.49438		8.5622		5.90361	10.0575	7.70102	9.4235	8.8812	6.12717	7.87546	5.17241	7.10195	9.19689	12.0482	10.6881							9.6828
Acidobacteria	10.219	9.26573	10.1201	11.6451	8.68687		11.4618	15.4255	13.5714	9.38628	13.1195	20.7721	15.9004	21.6117	18.8679	15.9468	18.9687	22.6667	21.6966	22.2414	24.6127	23.4317	22	9.84456	10.2787		8.66774		7.91599		10.241	9.05172	12.0045	9.31264	8.07382	7.39884	7.14286	8.16092	8.36197	7.25389	11.3597	13.7628							6.6778
Actinobacteria	14.2336	11.014	8.91938	8.13309	16.7677		7.47508	9.57447	10.7143	10.8303	9.62099	5.88235	13.7931	9.34066	7.89022	5.81395	9.94475	15.8095	5.38336	6.2069	7.57315	9.5941	9.25	15.1986	13.2404		11.557		12.4394		12.4096	12.6437	10.3058	6.87361	11.6494	12.0231	8.97436	8.50575	11.3402	9.06736	20.8262	9.22401							8.1803
Bacteroidetes	4.92701	5.06993	6.34648	6.28466	4.64646		7.6412	4.78723	6.25	4.87365	11.6618	6.25	7.85441	4.94505	4.63122	5.1495	5.70902	3.2381	5.0571	6.55172	6.71256	4.79705	12.75	8.63558	4.00697		7.22311		7.26979		17.2289	14.7989	10.7588	11.5299	10.7266	13.8728	19.5971	17.931	7.33104	14.8964	4.81928	12.0059							4.50751
Chloroflexi	5.65693	5.94406	4.97427	6.4695	8.08081		8.30565	8.86525	7.14286	9.02527	7.28863	6.25	4.21456	4.57875	5.1458	5.64784	7.55064	4.19048	7.34095	4.31034	5.85198	4.98155	7.25	5.18135	4.70383		5.939		3.55412		3.61446	3.87931	2.15176	2.99335	3.34487	3.46821	2.5641	2.87356	2.1764	2.46114	3.27022	2.63543							11.0184
Cyanobacteria	6.20438	4.1958	8.91938	4.25139	1.81818		3.32226	1.77305	1.07143	7.22022	0.874636	16.1765	2.49042	7.69231	10.4631	21.2625	2.20994	0.952381	7.66721	1.89655	3.78657	20.1107	1	2.07254	1.0453		1.28411		0.161551		1.56627	1.86782	1.92525	0.332594	0	1.38728	0.549451	0.344828	1.60367	0.129534	0	0.292826							1.33556
Thaumarchaeota	1.82482	1.57343	2.05832	1.84843	1.21212		2.99003	3.90071	2.67857	2.88809	1.74927	1.28676	1.53257	3.11355	5.1458	2.49169	0.736648	1.71429	2.28385	2.24138	1.72117	1.10701	1.75	2.9361	0.522648		1.92616		0.807754		1.80723	1.58046	1.01925	0.221729	0.346021	1.15607	1.64835	1.03448	1.60367	1.42487	0.688468	0.585652							1.00167
Verrucomicrobia	4.56204	8.39161	5.31732	7.57856	6.46465		6.14618	9.04255	5.89286	5.23466	5.8309	7.72059	8.81226	11.1722	9.60549	8.9701	6.62983	5.71429	8.97227	11.0345	10.327	5.71956	7.75	2.59067	3.48432		3.5313		3.71567		5.42169	3.73563	4.30351	3.65854	4.49827	4.73988	6.04396	4.48276	3.89462	3.36788	2.75387	1.90337							3.50584
fold difference for each phyla - a single plant species versus average abundance of a given phyla across other wheat species - Rhizosphere
	T. aestivum v other	T. durum v other	Ae. taushcii v other	T. dicoccoides v other	SHW v other
Alphaproteobacteria	0.85451	1.01505	1.21553	1.03539	0.895317
Betaproteobacteria	0.682779	1.08218	1.03755	1.18603	1.04157
Gammaproteobacteria	0.729834	1.07095	1.1004	1.02243	1.09672
Acidobacteria	1.76793	0.853484	0.747834	0.757992	1.00513
Actinobacteria	0.798671	0.94245	0.91325	0.855639	1.56165
Bacteroidetes	0.741564	1.61973	0.740786	1.34089	0.695182
Chloroflexi	1.41803	0.640776	1.28145	0.745087	1.00341
Cyanobacteria	8.13117	0.412124	0.439147	0.358525	0.233421
Thaumarchaeota	1.6257	0.666647	0.714011	1.18138	0.930347
Verrucomicrobia	1.71915	0.772761	0.799355	0.879753	0.942252
[truncated: 67 more columns]

## Sheet: EBI_submission
a list of samples that was submitted to EBI server. The sample origin (rhizosphere or root), plant genotype, life domain (bacteria, eukaryotes, fungi or oomycetes) is provided below. Samples can be re-analysed using the Linux code from the first spreadshit of this Excel file
				rhizosphere					root-associated
Origin	Genomes	sample group	phylum	Read_1	Read_2	Miseq run	accession number
Synthetic	AABBDD	NIAB SHW 041	BACT	R1_S098.fastq.gz	R2_S098.fastq.gz	_@M02542	PRJEB27145		R1_S098.fastq.gz	R2_S207.fastq.gz
Synthetic	AABBDD	NIAB SHW 041	BACT	R1_S099.fastq.gz	R2_S099.fastq.gz	_@M02542	PRJEB27145		R1_S099.fastq.gz	R2_S208.fastq.gz
Synthetic	AABBDD	NIAB SHW 041	BACT	R1_S100.fastq.gz	R2_S100.fastq.gz	_@M02542	PRJEB27145		R1_S100.fastq.gz	R2_S209.fastq.gz
Synthetic	AABBDD	NIAB SHW 041	BACT	R1_S101.fastq.gz	R2_S101.fastq.gz	_@M02542	PRJEB27145		R1_S101.fastq.gz	R2_S210.fastq.gz
Synthetic	AABBDD	NIAB SHW 041	BACT	R1_S102.fastq.gz	R2_S102.fastq.gz	_@M02542	PRJEB27145		R1_S102.fastq.gz	R2_S211.fastq.gz
Synthetic	AABBDD	NIAB SHW 041	BACT	R1_S103.fastq.gz	R2_S103.fastq.gz	_@M02542	PRJEB27145		R1_S103.fastq.gz	R2_S212.fastq.gz
Synthetic	AABBDD	NIAB SHW 041	BACT	R1_S104.fastq.gz	R2_S104.fastq.gz	_@M02542	PRJEB27145		R1_S104.fastq.gz	R2_S213.fastq.gz
Synthetic	AABBDD	NIAB SHW 041	BACT	R1_S105.fastq.gz	R2_S105.fastq.gz	_@M02542	PRJEB27145		R1_S105.fastq.gz	R2_S214.fastq.gz
Synthetic	AABBDD	NIAB SHW 041	BACT	R1_S106.fastq.gz	R2_S106.fastq.gz	_@M02542	PRJEB27145		R1_S106.fastq.gz	R2_S215.fastq.gz
Synthetic	AABBDD	NIAB SHW 041	BACT	R1_S107.fastq.gz	R2_S107.fastq.gz	_@M02542	PRJEB27145		R1_S107.fastq.gz	R2_S216.fastq.gz
Synthetic	AABBDD	NIAB SHW 041	BACT	R1_S108.fastq.gz	R2_S108.fastq.gz	_@M02542	PRJEB27145		R1_S108.fastq.gz	R2_S217.fastq.gz
Synthetic	AABBDD	NIAB SHW 041	BACT	R1_S109.fastq.gz	R2_S109.fastq.gz	_@M02542	PRJEB27145		R1_S109.fastq.gz	R2_S218.fastq.gz
Synthetic	AABBDD	NIAB SHW 054	BACT	R1_S086.fastq.gz	R2_S086.fastq.gz	_@M02542	PRJEB27145		R1_S086.fastq.gz	R2_S195.fastq.gz
Synthetic	AABBDD	NIAB SHW 054	BACT	R1_S087.fastq.gz	R2_S087.fastq.gz	_@M02542	PRJEB27145		R1_S087.fastq.gz	R2_S196.fastq.gz
Synthetic	AABBDD	NIAB SHW 054	BACT	R1_S088.fastq.gz	R2_S088.fastq.gz	_@M02542	PRJEB27145		R1_S088.fastq.gz	R2_S197.fastq.gz
Synthetic	AABBDD	NIAB SHW 054	BACT	R1_S089.fastq.gz	R2_S089.fastq.gz	_@M02542	PRJEB27145		R1_S089.fastq.gz	R2_S198.fastq.gz
Synthetic	AABBDD	NIAB SHW 054	BACT	R1_S090.fastq.gz	R2_S090.fastq.gz	_@M02542	PRJEB27145		R1_S090.fastq.gz	R2_S199.fastq.gz
Synthetic	AABBDD	NIAB SHW 054	BACT	R1_S091.fastq.gz	R2_S091.fastq.gz	_@M02542	PRJEB27145		R1_S091.fastq.gz	R2_S200.fastq.gz
Synthetic	AABBDD	NIAB SHW 054	BACT	R1_S092.fastq.gz	R2_S092.fastq.gz	_@M02542	PRJEB27145		R1_S092.fastq.gz	R2_S201.fastq.gz
Synthetic	AABBDD	NIAB SHW 054	BACT	R1_S093.fastq.gz	R2_S093.fastq.gz	_@M02542	PRJEB27145		R1_S093.fastq.gz	R2_S202.fastq.gz
Synthetic	AABBDD	NIAB SHW 054	BACT	R1_S094.fastq.gz	R2_S094.fastq.gz	_@M02542	PRJEB27145		R1_S094.fastq.gz	R2_S203.fastq.gz
Synthetic	AABBDD	NIAB SHW 054	BACT	R1_S095.fastq.gz	R2_S095.fastq.gz	_@M02542	PRJEB27145		R1_S095.fastq.gz	R2_S204.fastq.gz
Synthetic	AABBDD	NIAB SHW 054	BACT	R1_S096.fastq.gz	R2_S096.fastq.gz	_@M02542	PRJEB27145		R1_S096.fastq.gz	R2_S205.fastq.gz
Synthetic	AABBDD	NIAB SHW 054	BACT	R1_S097.fastq.gz	R2_S097.fastq.gz	_@M02542	PRJEB27145		R1_S097.fastq.gz	R2_S206.fastq.gz
Ae.tauschii	DD	ENT 336	BACT	R1_S045.fastq.gz	R2_S045.fastq.gz	_@M02542	PRJEB27145		R1_S045.fastq.gz	R2_S154.fastq.gz
Ae.tauschii	DD	ENT 336	BACT	R1_S046.fastq.gz	R2_S046.fastq.gz	_@M02542	PRJEB27145		R1_S046.fastq.gz	R2_S155.fastq.gz
Ae.tauschii	DD	ENT 336	BACT	R1_S047.fastq.gz	R2_S047.fastq.gz	_@M02542	PRJEB27145		R1_S047.fastq.gz	R2_S156.fastq.gz
Ae.tauschii	DD	ENT 336	BACT	R1_S048.fastq.gz	R2_S048.fastq.gz	_@M02542	PRJEB27145		R1_S048.fastq.gz	R2_S157.fastq.gz
Ae.tauschii	DD	ENT 336	BACT	R1_S049.fastq.gz	R2_S049.fastq.gz	_@M02542	PRJEB27145		R1_S049.fastq.gz	R2_S158.fastq.gz
Ae.tauschii	DD	ENT 336	BACT	R1_S050.fastq.gz	R2_S050.fastq.gz	_@M02542	PRJEB27145		R1_S050.fastq.gz	R2_S159.fastq.gz
Ae.tauschii	DD	ENT 336	BACT	R1_S051.fastq.gz	R2_S051.fastq.gz	_@M02542	PRJEB27145		R1_S051.fastq.gz	R2_S160.fastq.gz
Ae.tauschii	DD	ENT 336	BACT	R1_S052.fastq.gz	R2_S052.fastq.gz	_@M02542	PRJEB27145		R1_S052.fastq.gz	R2_S161.fastq.gz
Ae.tauschii	DD	ENT 336	BACT	R1_S053.fastq.gz	R2_S053.fastq.gz	_@M02542	PRJEB27145		R1_S053.fastq.gz	R2_S162.fastq.gz
Ae.tauschii	DD	ENT 392	BACT	R1_S036.fastq.gz	R2_S036.fastq.gz	_@M02542	PRJEB27145		R1_S036.fastq.gz	R2_S145.fastq.gz
Ae.tauschii	DD	ENT 392	BACT	R1_S037.fastq.gz	R2_S037.fastq.gz	_@M02542	PRJEB27145		R1_S037.fastq.gz	R2_S146.fastq.gz
Ae.tauschii	DD	ENT 392	BACT	R1_S038.fastq.gz	R2_S038.fastq.gz	_@M02542	PRJEB27145		R1_S038.fastq.gz	R2_S147.fastq.gz
Ae.tauschii	DD	ENT 392	BACT	R1_S039.fastq.gz	R2_S039.fastq.gz	_@M02542	PRJEB27145		R1_S039.fastq.gz	R2_S148.fastq.gz
Ae.tauschii	DD	ENT 392	BACT	R1_S040.fastq.gz	R2_S040.fastq.gz	_@M02542	PRJEB27145		R1_S040.fastq.gz	R2_S149.fastq.gz
Ae.tauschii	DD	ENT 392	BACT	R1_S041.fastq.gz	R2_S041.fastq.gz	_@M02542	PRJEB27145		R1_S041.fastq.gz	R2_S150.fastq.gz
Ae.tauschii	DD	ENT 392	BACT	R1_S042.fastq.gz	R2_S042.fastq.gz	_@M02542	PRJEB27145		R1_S042.fastq.gz	R2_S151.fastq.gz
Ae.tauschii	DD	ENT 392	BACT	R1_S043.fastq.gz	R2_S043.fastq.gz	_@M02542	PRJEB27145		R1_S043.fastq.gz	R2_S152.fastq.gz
Ae.tauschii	DD	ENT 392	BACT	R1_S044.fastq.gz	R2_S044.fastq.gz	_@M02542	PRJEB27145		R1_S044.fastq.gz	R2_S153.fastq.gz
T. durum	AABB	HOH 501	BACT	R1_S074.fastq.gz	R2_S074.fastq.gz	_@M02542	PRJEB27145		R1_S074.fastq.gz	R2_S183.fastq.gz
T. durum	AABB	HOH 501	BACT	R1_S075.fastq.gz	R2_S075.fastq.gz	_@M02542	PRJEB27145		R1_S075.fastq.gz	R2_S184.fastq.gz
T. durum	AABB	HOH 501	BACT	R1_S076.fastq.gz	R2_S076.fastq.gz	_@M02542	PRJEB27145		R1_S076.fastq.gz	R2_S185.fastq.gz
T. durum	AABB	HOH 501	BACT	R1_S077.fastq.gz	R2_S077.fastq.gz	_@M02542	PRJEB27145		R1_S077.fastq.gz	R2_S186.fastq.gz
T. durum	AABB	HOH 501	BACT	R1_S078.fastq.gz	R2_S078.fastq.gz	_@M02542	PRJEB27145		R1_S078.fastq.gz	R2_S187.fastq.gz
T. durum	AABB	HOH 501	BACT	R1_S079.fastq.gz	R2_S079.fastq.gz	_@M02542	PRJEB27145		R1_S079.fastq.gz	R2_S188.fastq.gz
T. durum	AABB	HOH 501	BACT	R1_S080.fastq.gz	R2_S080.fastq.gz	_@M02542	PRJEB27145		R1_S080.fastq.gz	R2_S189.fastq.gz
T. durum	AABB	HOH 501	BACT	R1_S081.fastq.gz	R2_S081.fastq.gz	_@M02542	PRJEB27145		R1_S081.fastq.gz	R2_S190.fastq.gz
T. durum	AABB	HOH 501	BACT	R1_S082.fastq.gz	R2_S082.fastq.gz	_@M02542	PRJEB27145		R1_S082.fastq.gz	R2_S191.fastq.gz
T. durum	AABB	HOH 501	BACT	R1_S083.fastq.gz	R2_S083.fastq.gz	_@M02542	PRJEB27145		R1_S083.fastq.gz	R2_S192.fastq.gz
T. durum	AABB	HOH 501	BACT	R1_S084.fastq.gz	R2_S084.fastq.gz	_@M02542	PRJEB27145		R1_S084.fastq.gz	R2_S193.fastq.gz
T. durum	AABB	HOH 501	BACT	R1_S085.fastq.gz	R2_S085.fastq.gz	_@M02542	PRJEB27145		R1_S085.fastq.gz	R2_S194.fastq.gz
T. durum	AABB	BIENSUR	BACT	R1_S025.fastq.gz	R2_S025.fastq.gz	_@M02542	PRJEB27145		R1_S025.fastq.gz	R2_S134.fastq.gz
T. durum	AABB	BIENSUR	BACT	R1_S026.fastq.gz	R2_S026.fastq.gz	_@M02542	PRJEB27145		R1_S026.fastq.gz	R2_S135.fastq.gz
T. durum	AABB	BIENSUR	BACT	R1_S027.fastq.gz	R2_S027.fastq.gz	_@M02542	PRJEB27145		R1_S027.fastq.gz	R2_S136.fastq.gz
T. durum	AABB	BIENSUR	BACT	R1_S028.fastq.gz	R2_S028.fastq.gz	_@M02542	PRJEB27145		R1_S028.fastq.gz	R2_S137.fastq.gz
T. durum	AABB	BIENSUR	BACT	R1_S029.fastq.gz	R2_S029.fastq.gz	_@M02542	PRJEB27145		R1_S029.fastq.gz	R2_S138.fastq.gz
T. durum	AABB	BIENSUR	BACT	R1_S030.fastq.gz	R2_S030.fastq.gz	_@M02542	PRJEB27145		R1_S030.fastq.gz	R2_S139.fastq.gz
T. durum	AABB	BIENSUR	BACT	R1_S031.fastq.gz	R2_S031.fastq.gz	_@M02542	PRJEB27145		R1_S031.fastq.gz	R2_S140.fastq.gz
T. durum	AABB	BIENSUR	BACT	R1_S032.fastq.gz	R2_S032.fastq.gz	_@M02542	PRJEB27145		R1_S032.fastq.gz	R2_S141.fastq.gz
T. durum	AABB	BIENSUR	BACT	R1_S033.fastq.gz	R2_S033.fastq.gz	_@M02542	PRJEB27145		R1_S033.fastq.gz	R2_S142.fastq.gz
T. durum	AABB	BIENSUR	BACT	R1_S034.fastq.gz	R2_S034.fastq.gz	_@M02542	PRJEB27145		R1_S034.fastq.gz	R2_S143.fastq.gz
T. durum	AABB	BIENSUR	BACT	R1_S035.fastq.gz	R2_S035.fastq.gz	_@M02542	PRJEB27145		R1_S035.fastq.gz	R2_S144.fastq.gz
T. dicoccoides	AABB	TTD140	BACT	R1_S054.fastq.gz	R2_S054.fastq.gz	_@M02542	PRJEB27145		R1_S054.fastq.gz	R2_S163.fastq.gz
T. dicoccoides	AABB	TTD140	BACT	R1_S055.fastq.gz	R2_S055.fastq.gz	_@M02542	PRJEB27145		R1_S055.fastq.gz	R2_S164.fastq.gz
T. dicoccoides	AABB	TTD140	BACT	R1_S056.fastq.gz	R2_S056.fastq.gz	_@M02542	PRJEB27145		R1_S056.fastq.gz	R2_S165.fastq.gz
T. dicoccoides	AABB	TTD140	BACT	R1_S057.fastq.gz	R2_S057.fastq.gz	_@M02542	PRJEB27145		R1_S057.fastq.gz	R2_S166.fastq.gz
T. dicoccoides	AABB	TTD140	BACT	R1_S058.fastq.gz	R2_S058.fastq.gz	_@M02542	PRJEB27145		R1_S058.fastq.gz	R2_S167.fastq.gz
T. dicoccoides	AABB	TTD140	BACT	R1_S059.fastq.gz	R2_S059.fastq.gz	_@M02542	PRJEB27145		R1_S059.fastq.gz	R2_S168.fastq.gz
T. dicoccoides	AABB	TTD140	BACT	R1_S060.fastq.gz	R2_S060.fastq.gz	_@M02542	PRJEB27145		R1_S060.fastq.gz	R2_S169.fastq.gz
T. dicoccoides	AABB	TTD140	BACT	R1_S061.fastq.gz	R2_S061.fastq.gz	_@M02542	PRJEB27145		R1_S061.fastq.gz	R2_S170.fastq.gz
T. dicoccoides	AABB	TTD140	BACT	R1_S062.fastq.gz	R2_S062.fastq.gz	_@M02542	PRJEB27145		R1_S062.fastq.gz	R2_S171.fastq.gz
T. dicoccoides	AABB	TTD140	BACT	R1_S063.fastq.gz	R2_S063.fastq.gz	_@M02542	PRJEB27145		R1_S063.fastq.gz	R2_S172.fastq.gz
T. dicoccoides	AABB	TTD140	BACT	R1_S064.fastq.gz	R2_S064.fastq.gz	_@M02542	PRJEB27145		R1_S064.fastq.gz	R2_S173.fastq.gz
T. dicoccoides	AABB	TTD140	BACT	R1_S065.fastq.gz	R2_S065.fastq.gz	_@M02542	PRJEB27145		R1_S065.fastq.gz	R2_S174.fastq.gz
T. dicoccoides	AABB	DIC70	BACT	R1_S066.fastq.gz	R2_S066.fastq.gz	_@M02542	PRJEB27145		R1_S066.fastq.gz	R2_S175.fastq.gz
T. dicoccoides	AABB	DIC70	BACT	R1_S067.fastq.gz	R2_S067.fastq.gz	_@M02542	PRJEB27145		R1_S067.fastq.gz	R2_S176.fastq.gz
T. dicoccoides	AABB	DIC70	BACT	R1_S068.fastq.gz	R2_S068.fastq.gz	_@M02542	PRJEB27145		R1_S068.fastq.gz	R2_S177.fastq.gz
T. dicoccoides	AABB	DIC70	BACT	R1_S069.fastq.gz	R2_S069.fastq.gz	_@M02542	PRJEB27145		R1_S069.fastq.gz	R2_S178.fastq.gz
T. dicoccoides	AABB	DIC70	BACT	R1_S070.fastq.gz	R2_S070.fastq.gz	_@M02542	PRJEB27145		R1_S070.fastq.gz	R2_S179.fastq.gz
T. dicoccoides	AABB	DIC70	BACT	R1_S071.fastq.gz	R2_S071.fastq.gz	_@M02542	PRJEB27145		R1_S071.fastq.gz	R2_S180.fastq.gz
T. dicoccoides	AABB	DIC70	BACT	R1_S072.fastq.gz	R2_S072.fastq.gz	_@M02542	PRJEB27145		R1_S072.fastq.gz	R2_S181.fastq.gz
T. dicoccoides	AABB	DIC70	BACT	R1_S073.fastq.gz	R2_S073.fastq.gz	_@M02542	PRJEB27145		R1_S073.fastq.gz	R2_S182.fastq.gz
T. aestivum	AABBDD	Paragon	BACT	R1_S001.fastq.gz	R2_S001.fastq.gz	_@M02542	PRJEB27145		R1_S001.fastq.gz	R2_S110.fastq.gz
T. aestivum	AABBDD	Paragon	BACT	R1_S002.fastq.gz	R2_S002.fastq.gz	_@M02542	PRJEB27145		R1_S002.fastq.gz	R2_S111.fastq.gz
T. aestivum	AABBDD	Paragon	BACT	R1_S003.fastq.gz	R2_S003.fastq.gz	_@M02542	PRJEB27145		R1_S003.fastq.gz	R2_S112.fastq.gz
T. aestivum	AABBDD	Paragon	BACT	R1_S004.fastq.gz	R2_S004.fastq.gz	_@M02542	PRJEB27145		R1_S004.fastq.gz	R2_S113.fastq.gz
T. aestivum	AABBDD	Paragon	BACT	R1_S005.fastq.gz	R2_S005.fastq.gz	_@M02542	PRJEB27145		R1_S005.fastq.gz	R2_S114.fastq.gz
T. aestivum	AABBDD	Paragon	BACT	R1_S006.fastq.gz	R2_S006.fastq.gz	_@M02542	PRJEB27145		R1_S006.fastq.gz	R2_S115.fastq.gz
T. aestivum	AABBDD	Paragon	BACT	R1_S007.fastq.gz	R2_S007.fastq.gz	_@M02542	PRJEB27145		R1_S007.fastq.gz	R2_S116.fastq.gz
T. aestivum	AABBDD	Paragon	BACT	R1_S008.fastq.gz	R2_S008.fastq.gz	_@M02542	PRJEB27145		R1_S008.fastq.gz	R2_S117.fastq.gz
T. aestivum	AABBDD	Paragon	BACT	R1_S009.fastq.gz	R2_S009.fastq.gz	_@M02542	PRJEB27145		R1_S009.fastq.gz	R2_S118.fastq.gz
T. aestivum	AABBDD	Paragon	BACT	R1_S010.fastq.gz	R2_S010.fastq.gz	_@M02542	PRJEB27145		R1_S010.fastq.gz	R2_S119.fastq.gz
T. aestivum	AABBDD	Paragon	BACT	R1_S011.fastq.gz	R2_S011.fastq.gz	_@M02542	PRJEB27145		R1_S011.fastq.gz	R2_S120.fastq.gz
T. aestivum	AABBDD	Paragon	BACT	R1_S012.fastq.gz	R2_S012.fastq.gz	_@M02542	PRJEB27145		R1_S012.fastq.gz	R2_S121.fastq.gz
T. aestivum	AABBDD	Rialto	BACT	R1_S013.fastq.gz	R2_S013.fastq.gz	_@M02542	PRJEB27145		R1_S013.fastq.gz	R2_S122.fastq.gz
T. aestivum	AABBDD	Rialto	BACT	R1_S014.fastq.gz	R2_S014.fastq.gz	_@M02542	PRJEB27145		R1_S014.fastq.gz	R2_S123.fastq.gz
T. aestivum	AABBDD	Rialto	BACT	R1_S015.fastq.gz	R2_S015.fastq.gz	_@M02542	PRJEB27145		R1_S015.fastq.gz	R2_S124.fastq.gz
T. aestivum	AABBDD	Rialto	BACT	R1_S016.fastq.gz	R2_S016.fastq.gz	_@M02542	PRJEB27145		R1_S016.fastq.gz	R2_S125.fastq.gz
T. aestivum	AABBDD	Rialto	BACT	R1_S017.fastq.gz	R2_S017.fastq.gz	_@M02542	PRJEB27145		R1_S017.fastq.gz	R2_S126.fastq.gz
T. aestivum	AABBDD	Rialto	BACT	R1_S018.fastq.gz	R2_S018.fastq.gz	_@M02542	PRJEB27145		R1_S018.fastq.gz	R2_S127.fastq.gz
T. aestivum	AABBDD	Rialto	BACT	R1_S019.fastq.gz	R2_S019.fastq.gz	_@M02542	PRJEB27145		R1_S019.fastq.gz	R2_S128.fastq.gz
T. aestivum	AABBDD	Rialto	BACT	R1_S020.fastq.gz	R2_S020.fastq.gz	_@M02542	PRJEB27145		R1_S020.fastq.gz	R2_S129.fastq.gz
T. aestivum	AABBDD	Rialto	BACT	R1_S021.fastq.gz	R2_S021.fastq.gz	_@M02542	PRJEB27145		R1_S021.fastq.gz	R2_S130.fastq.gz
T. aestivum	AABBDD	Rialto	BACT	R1_S022.fastq.gz	R2_S022.fastq.gz	_@M02542	PRJEB27145		R1_S022.fastq.gz	R2_S131.fastq.gz
T. aestivum	AABBDD	Rialto	BACT	R1_S023.fastq.gz	R2_S023.fastq.gz	_@M02542	PRJEB27145		R1_S023.fastq.gz	R2_S132.fastq.gz
T. aestivum	AABBDD	Rialto	BACT	R1_S024.fastq.gz	R2_S024.fastq.gz	_@M02542	PRJEB27145		R1_S024.fastq.gz	R2_S133.fastq.gz
Synthetic	AABBDD	NIAB SHW 023	EUK	BN168_EUK1F1R_read1.fastq.gz	BN168_EUK1F1R_read2.fastq.gz	WTCHG_145024	PRJEB14314
Synthetic	AABBDD	NIAB SHW 023	EUK	BN168_EUK1F2R_read1.fastq.gz	BN168_EUK1F2R_read2.fastq.gz	WTCHG_145024	PRJEB14314
Synthetic	AABBDD	NIAB SHW 023	EUK	BN168_EUK1F3R_read1.fastq.gz	BN168_EUK1F3R_read2.fastq.gz	WTCHG_145024	PRJEB14314
Synthetic	AABBDD	NIAB SHW 023	EUK	BN168_EUK1F4R_read1.fastq.gz	BN168_EUK1F4R_read2.fastq.gz	WTCHG_145024	PRJEB14314
Synthetic	AABBDD	NIAB SHW 023	EUK	BN168_EUK1F5R_read1.fastq.gz	BN168_EUK1F5R_read2.fastq.gz	WTCHG_145024	PRJEB14314
Synthetic	AABBDD	NIAB SHW 023	EUK	BN168_EUK1F6R_read1.fastq.gz	BN168_EUK1F6R_read2.fastq.gz	WTCHG_145024	PRJEB14314
Synthetic	AABBDD	NIAB SHW 023	EUK	BN168_EUK1F7R_read1.fastq.gz	BN168_EUK1F7R_read2.fastq.gz	WTCHG_145024	PRJEB14314
Synthetic	AABBDD	NIAB SHW 023	EUK	BN168_EUK1F8R_read1.fastq.gz	BN168_EUK1F8R_read2.fastq.gz	WTCHG_145024	PRJEB14314
Synthetic	AABBDD	NIAB SHW 023	EUK	BN168_EUK1F9R_read1.fastq.gz	BN168_EUK1F9R_read2.fastq.gz	WTCHG_145024	PRJEB14314
Synthetic	AABBDD	NIAB SHW 023	EUK	BN168_EUK1F10R_read1.fastq.gz	BN168_EUK1F10R_read2.fastq.gz	WTCHG_145024	PRJEB14314
Synthetic	AABBDD	NIAB SHW 041	EUK	BN168_EUK1F11R_read1.fastq.gz	BN168_EUK1F11R_read2.fastq.gz	WTCHG_145024	PRJEB14314
Synthetic	AABBDD	NIAB SHW 041	EUK	BN168_EUK1F12R_read1.fastq.gz	BN168_EUK1F12R_read2.fastq.gz	WTCHG_145024	PRJEB14314
Synthetic	AABBDD	NIAB SHW 041	EUK	BN168_EUK2F1R_read1.fastq.gz	BN168_EUK2F1R_read2.fastq.gz	WTCHG_145024	PRJEB14314
Synthetic	AABBDD	NIAB SHW 041	EUK	BN168_EUK2F2R_read1.fastq.gz	BN168_EUK2F2R_read2.fastq.gz	WTCHG_145024	PRJEB14314
Synthetic	AABBDD	NIAB SHW 041	EUK	BN168_EUK2F3R_read1.fastq.gz	BN168_EUK2F3R_read2.fastq.gz	WTCHG_145024	PRJEB14314
Synthetic	AABBDD	NIAB SHW 041	EUK	BN168_EUK2F4R_read1.fastq.gz	BN168_EUK2F4R_read2.fastq.gz	WTCHG_145024	PRJEB14314
Synthetic	AABBDD	NIAB SHW 041	EUK	BN168_EUK2F5R_read1.fastq.gz	BN168_EUK2F5R_read2.fastq.gz	WTCHG_145024	PRJEB14314
Synthetic	AABBDD	NIAB SHW 041	EUK	BN168_EUK2F6R_read1.fastq.gz	BN168_EUK2F6R_read2.fastq.gz	WTCHG_145024	PRJEB14314
Synthetic	AABBDD	NIAB SHW 041	EUK	BN168_EUK2F7R_read1.fastq.gz	BN168_EUK2F7R_read2.fastq.gz	WTCHG_145024	PRJEB14314
Synthetic	AABBDD	NIAB SHW 041	EUK	BN168_EUK2F8R_read1.fastq.gz	BN168_EUK2F8R_read2.fastq.gz	WTCHG_145024	PRJEB14314
Synthetic	AABBDD	NIAB SHW 054	EUK	BN168_EUK2F9R_read1.fastq.gz	BN168_EUK2F9R_read2.fastq.gz	WTCHG_145024	PRJEB14314
Synthetic	AABBDD	NIAB SHW 054	EUK	BN168_EUK2F10R_read1.fastq.gz	BN168_EUK2F10R_read2.fastq.gz	WTCHG_145024	PRJEB14314
Synthetic	AABBDD	NIAB SHW 054	EUK	BN168_EUK2F11R_read1.fastq.gz	BN168_EUK2F11R_read2.fastq.gz	WTCHG_145024	PRJEB14314
Synthetic	AABBDD	NIAB SHW 054	EUK	BN168_EUK2F12R_read1.fastq.gz	BN168_EUK2F12R_read2.fastq.gz	WTCHG_145024	PRJEB14314
Synthetic	AABBDD	NIAB SHW 054	EUK	BN168_EUK3F1R_read1.fastq.gz	BN168_EUK3F1R_read2.fastq.gz	WTCHG_145024	PRJEB14314
Synthetic	AABBDD	NIAB SHW 054	EUK	BN168_EUK3F2R_read1.fastq.gz	BN168_EUK3F2R_read2.fastq.gz	WTCHG_145024	PRJEB14314
Synthetic	AABBDD	NIAB SHW 054	EUK	BN168_EUK3F3R_read1.fastq.gz	BN168_EUK3F3R_read2.fastq.gz	WTCHG_145024	PRJEB14314
Synthetic	AABBDD	NIAB SHW 054	EUK	BN168_EUK3F4R_read1.fastq.gz	BN168_EUK3F4R_read2.fastq.gz	WTCHG_145024	PRJEB14314
Synthetic	AABBDD	NIAB SHW 054	EUK	BN168_EUK3F5R_read1.fastq.gz	BN168_EUK3F5R_read2.fastq.gz	WTCHG_145024	PRJEB14314
Synthetic	AABBDD	NIAB SHW 054	EUK	BN168_EUK3F6R_read1.fastq.gz	BN168_EUK3F6R_read2.fastq.gz	WTCHG_145024	PRJEB14314
Synthetic	AABBDD	NIAB SHW 055	EUK	BN168_EUK3F7R_read1.fastq.gz	BN168_EUK3F7R_read2.fastq.gz	WTCHG_145024	PRJEB14314
Synthetic	AABBDD	NIAB SHW 055	EUK	BN168_EUK3F8R_read1.fastq.gz	BN168_EUK3F8R_read2.fastq.gz	WTCHG_145024	PRJEB14314
Synthetic	AABBDD	NIAB SHW 055	EUK	BN168_EUK3F9R_read1.fastq.gz	BN168_EUK3F9R_read2.fastq.gz	WTCHG_145024	PRJEB14314
Synthetic	AABBDD	NIAB SHW 055	EUK	BN168_EUK3F10R_read1.fastq.gz	BN168_EUK3F10R_read2.fastq.gz	WTCHG_145024	PRJEB14314
Synthetic	AABBDD	NIAB SHW 055	EUK	BN168_EUK3F11R_read1.fastq.gz	BN168_EUK3F11R_read2.fastq.gz	WTCHG_145024	PRJEB14314
Synthetic	AABBDD	NIAB SHW 055	EUK	BN168_EUK3F12R_read1.fastq.gz	BN168_EUK3F12R_read2.fastq.gz	WTCHG_145024	PRJEB14314
Synthetic	AABBDD	NIAB SHW 055	EUK	BN168_EUK4F1R_read1.fastq.gz	BN168_EUK4F1R_read2.fastq.gz	WTCHG_145024	PRJEB14314
Synthetic	AABBDD	NIAB SHW 055	EUK	BN168_EUK4F2R_read1.fastq.gz	BN168_EUK4F2R_read2.fastq.gz	WTCHG_145024	PRJEB14314
Synthetic	AABBDD	NIAB SHW 055	EUK	BN168_EUK4F3R_read1.fastq.gz	BN168_EUK4F3R_read2.fastq.gz	WTCHG_145024	PRJEB14314
Synthetic	AABBDD	NIAB SHW 055	EUK	BN168_EUK4F4R_read1.fastq.gz	BN168_EUK4F4R_read2.fastq.gz	WTCHG_145024	PRJEB14314
Ae.tauschii	DD	WX 895	EUK	BN168_EUK4F5R_read1.fastq.gz	BN168_EUK4F5R_read2.fastq.gz	WTCHG_145024	PRJEB14314
Ae.tauschii	DD	WX 895	EUK	BN168_EUK4F6R_read1.fastq.gz	BN168_EUK4F6R_read2.fastq.gz	WTCHG_145024	PRJEB14314
Ae.tauschii	DD	WX 895	EUK	BN168_EUK4F7R_read1.fastq.gz	BN168_EUK4F7R_read2.fastq.gz	WTCHG_145024	PRJEB14314
Ae.tauschii	DD	WX 895	EUK	BN168_EUK4F8R_read1.fastq.gz	BN168_EUK4F8R_read2.fastq.gz	WTCHG_145024	PRJEB14314
Ae.tauschii	DD	WX 895	EUK	BN168_EUK4F9R_read1.fastq.gz	BN168_EUK4F9R_read2.fastq.gz	WTCHG_145024	PRJEB14314
Ae.tauschii	DD	WX 895	EUK	BN168_EUK4F10R_read1.fastq.gz	BN168_EUK4F10R_read2.fastq.gz	WTCHG_145024	PRJEB14314
Ae.tauschii	DD	WX 895	EUK	BN168_EUK4F11R_read1.fastq.gz	BN168_EUK4F11R_read2.fastq.gz	WTCHG_145024	PRJEB14314
Ae.tauschii	DD	WX 895	EUK	BN168_EUK4F12R_read1.fastq.gz	BN168_EUK4F12R_read2.fastq.gz	WTCHG_145024	PRJEB14314
Ae.tauschii	DD	ENT 336	EUK	BN168_EUK5F1R_read1.fastq.gz	BN168_EUK5F1R_read2.fastq.gz	WTCHG_145024	PRJEB14314
Ae.tauschii	DD	ENT 336	EUK	BN168_EUK5F2R_read1.fastq.gz	BN168_EUK5F2R_read2.fastq.gz	WTCHG_145024	PRJEB14314
Ae.tauschii	DD	ENT 336	EUK	BN168_EUK5F3R_read1.fastq.gz	BN168_EUK5F3R_read2.fastq.gz	WTCHG_145024	PRJEB14314
Ae.tauschii	DD	ENT 336	EUK	BN168_EUK5F4R_read1.fastq.gz	BN168_EUK5F4R_read2.fastq.gz	WTCHG_145024	PRJEB14314
Ae.tauschii	DD	ENT 336	EUK	BN168_EUK5F5R_read1.fastq.gz	BN168_EUK5F5R_read2.fastq.gz	WTCHG_145024	PRJEB14314
Ae.tauschii	DD	ENT 336	EUK	BN168_EUK5F6R_read1.fastq.gz	BN168_EUK5F6R_read2.fastq.gz	WTCHG_145024	PRJEB14314
Ae.tauschii	DD	ENT 336	EUK	BN168_EUK5F7R_read1.fastq.gz	BN168_EUK5F7R_read2.fastq.gz	WTCHG_145024	PRJEB14314
Ae.tauschii	DD	ENT 336	EUK	BN168_EUK5F8R_read1.fastq.gz	BN168_EUK5F8R_read2.fastq.gz	WTCHG_145024	PRJEB14314
Ae.tauschii	DD	ENT 336	EUK	BN168_EUK5F9R_read1.fastq.gz	BN168_EUK5F9R_read2.fastq.gz	WTCHG_145024	PRJEB14314
Ae.tauschii	DD	ENT 336	EUK	BN168_EUK5F10R_read1.fastq.gz	BN168_EUK5F10R_read2.fastq.gz	WTCHG_145024	PRJEB14314
Ae.tauschii	DD	ENT 392	EUK	BN168_EUK5F11R_read1.fastq.gz	BN168_EUK5F11R_read2.fastq.gz	WTCHG_145024	PRJEB14314
Ae.tauschii	DD	ENT 392	EUK	BN168_EUK5F12R_read1.fastq.gz	BN168_EUK5F12R_read2.fastq.gz	WTCHG_145024	PRJEB14314
Ae.tauschii	DD	ENT 392	EUK	BN168_EUK6F1R_read1.fastq.gz	BN168_EUK6F1R_read2.fastq.gz	WTCHG_145024	PRJEB14314
Ae.tauschii	DD	ENT 392	EUK	BN168_EUK6F2R_read1.fastq.gz	BN168_EUK6F2R_read2.fastq.gz	WTCHG_145024	PRJEB14314
Ae.tauschii	DD	ENT 392	EUK	BN168_EUK6F3R_read1.fastq.gz	BN168_EUK6F3R_read2.fastq.gz	WTCHG_145024	PRJEB14314
Ae.tauschii	DD	ENT 392	EUK	BN168_EUK6F4R_read1.fastq.gz	BN168_EUK6F4R_read2.fastq.gz	WTCHG_145024	PRJEB14314
Ae.tauschii	DD	ENT 392	EUK	BN168_EUK6F5R_read1.fastq.gz	BN168_EUK6F5R_read2.fastq.gz	WTCHG_145024	PRJEB14314
Ae.tauschii	DD	ENT 392	EUK	BN168_EUK6F6R_read1.fastq.gz	BN168_EUK6F6R_read2.fastq.gz	WTCHG_145024	PRJEB14314
Ae.tauschii	DD	ENT 088	EUK	BN168_EUK6F7R_read1.fastq.gz	BN168_EUK6F7R_read2.fastq.gz	WTCHG_145024	PRJEB14314
Ae.tauschii	DD	ENT 088	EUK	BN168_EUK6F8R_read1.fastq.gz	BN168_EUK6F8R_read2.fastq.gz	WTCHG_145024	PRJEB14314
Ae.tauschii	DD	ENT 088	EUK	BN168_EUK6F9R_read1.fastq.gz	BN168_EUK6F9R_read2.fastq.gz	WTCHG_145024	PRJEB14314
Ae.tauschii	DD	ENT 088	EUK	BN168_EUK6F10R_read1.fastq.gz	BN168_EUK6F10R_read2.fastq.gz	WTCHG_145024	PRJEB14314
Ae.tauschii	DD	ENT 088	EUK	BN168_EUK6F11R_read1.fastq.gz	BN168_EUK6F11R_read2.fastq.gz	WTCHG_145024	PRJEB14314
Ae.tauschii	DD	ENT 088	EUK	BN168_EUK6F12R_read1.fastq.gz	BN168_EUK6F12R_read2.fastq.gz	WTCHG_145024	PRJEB14314
Ae.tauschii	DD	ENT 088	EUK	BN168_EUK7F1R_read1.fastq.gz	BN168_EUK7F1R_read2.fastq.gz	WTCHG_145024	PRJEB14314
T. durum	AABB	HOH 501	EUK	BN168_EUK7F2R_read1.fastq.gz	BN168_EUK7F2R_read2.fastq.gz	WTCHG_145024	PRJEB14314
T. durum	AABB	HOH 501	EUK	BN168_EUK7F3R_read1.fastq.gz	BN168_EUK7F3R_read2.fastq.gz	WTCHG_145024	PRJEB14314
T. durum	AABB	HOH 501	EUK	BN168_EUK7F4R_read1.fastq.gz	BN168_EUK7F4R_read2.fastq.gz	WTCHG_145024	PRJEB14314
T. durum	AABB	HOH 501	EUK	BN168_EUK7F5R_read1.fastq.gz	BN168_EUK7F5R_read2.fastq.gz	WTCHG_145024	PRJEB14314
T. durum	AABB	HOH 501	EUK	BN168_EUK7F6R_read1.fastq.gz	BN168_EUK7F6R_read2.fastq.gz	WTCHG_145024	PRJEB14314
T. durum	AABB	HOH 501	EUK	BN168_EUK7F7R_read1.fastq.gz	BN168_EUK7F7R_read2.fastq.gz	WTCHG_145024	PRJEB14314
T. durum	AABB	HOH 501	EUK	BN168_EUK7F8R_read1.fastq.gz	BN168_EUK7F8R_read2.fastq.gz	WTCHG_145024	PRJEB14314
T. durum	AABB	HOH 501	EUK	BN168_EUK7F9R_read1.fastq.gz	BN168_EUK7F9R_read2.fastq.gz	WTCHG_145024	PRJEB14314
T. durum	AABB	BIENSUR	EUK	BN168_EUK7F10R_read1.fastq.gz	BN168_EUK7F10R_read2.fastq.gz	WTCHG_145024	PRJEB14314
T. durum	AABB	BIENSUR	EUK	BN168_EUK7F11R_read1.fastq.gz	BN168_EUK7F11R_read2.fastq.gz	WTCHG_145024	PRJEB14314
T. durum	AABB	BIENSUR	EUK	BN168_EUK7F12R_read1.fastq.gz	BN168_EUK7F12R_read2.fastq.gz	WTCHG_145024	PRJEB14314
T. durum	AABB	BIENSUR	EUK	BN168_EUK8F1R_read1.fastq.gz	BN168_EUK8F1R_read2.fastq.gz	WTCHG_145024	PRJEB14314
T. durum	AABB	BIENSUR	EUK	BN168_EUK8F2R_read1.fastq.gz	BN168_EUK8F2R_read2.fastq.gz	WTCHG_145024	PRJEB14314
T. durum	AABB	BIENSUR	EUK	BN168_EUK8F3R_read1.fastq.gz	BN168_EUK8F3R_read2.fastq.gz	WTCHG_145024	PRJEB14314
T. durum	AABB	BIENSUR	EUK	BN168_EUK8F4R_read1.fastq.gz	BN168_EUK8F4R_read2.fastq.gz	WTCHG_145024	PRJEB14314
T. durum	AABB	BIENSUR	EUK	BN168_EUK8F5R_read1.fastq.gz	BN168_EUK8F5R_read2.fastq.gz	WTCHG_145024	PRJEB14314
BC1	AABBDD	NIAB SHW BC 035	EUK	BN168_EUK8F6R_read1.fastq.gz	BN168_EUK8F6R_read2.fastq.gz	WTCHG_145024	PRJEB14314
BC1	AABBDD	NIAB SHW BC 035	EUK	BN168_EUK8F7R_read1.fastq.gz	BN168_EUK8F7R_read2.fastq.gz	WTCHG_145024	PRJEB14314
BC1	AABBDD	NIAB SHW BC 035	EUK	BN168_EUK8F8R_read1.fastq.gz	BN168_EUK8F8R_read2.fastq.gz	WTCHG_145024	PRJEB14314
BC1	AABBDD	NIAB SHW BC 035	EUK	BN168_EUK8F9R_read1.fastq.gz	BN168_EUK8F9R_read2.fastq.gz	WTCHG_145024	PRJEB14314
BC1	AABBDD	NIAB SHW BC 035	EUK	BN168_EUK8F10R_read1.fastq.gz	BN168_EUK8F10R_read2.fastq.gz	WTCHG_145024	PRJEB14314
BC1	AABBDD	NIAB SHW BC 035	EUK	BN168_EUK8F11R_read1.fastq.gz	BN168_EUK8F11R_read2.fastq.gz	WTCHG_145024	PRJEB14314
BC1	AABBDD	NIAB SHW BC 035	EUK	BN168_EUK8F12R_read1.fastq.gz	BN168_EUK8F12R_read2.fastq.gz	WTCHG_145024	PRJEB14314
BC1	AABBDD	NIAB SHW BC 161	EUK	BN168_EUK9F1R_read1.fastq.gz	BN168_EUK9F1R_read2.fastq.gz	WTCHG_145024	PRJEB14314
BC1	AABBDD	NIAB SHW BC 161	EUK	BN168_EUK9F2R_read1.fastq.gz	BN168_EUK9F2R_read2.fastq.gz	WTCHG_145024	PRJEB14314
BC1	AABBDD	NIAB SHW BC 161	EUK	BN168_EUK9F3R_read1.fastq.gz	BN168_EUK9F3R_read2.fastq.gz	WTCHG_145024	PRJEB14314
BC1	AABBDD	NIAB SHW BC 161	EUK	BN168_EUK9F4R_read1.fastq.gz	BN168_EUK9F4R_read2.fastq.gz	WTCHG_145024	PRJEB14314
BC1	AABBDD	NIAB SHW BC 161	EUK	BN168_EUK9F5R_read1.fastq.gz	BN168_EUK9F5R_read2.fastq.gz	WTCHG_145024	PRJEB14314
BC1	AABBDD	NIAB SHW BC 161	EUK	BN168_EUK9F6R_read1.fastq.gz	BN168_EUK9F6R_read2.fastq.gz	WTCHG_145024	PRJEB14314
BC1	AABBDD	NIAB SHW BC 167	EUK	BN168_EUK9F7R_read1.fastq.gz	BN168_EUK9F7R_read2.fastq.gz	WTCHG_145024	PRJEB14314
BC1	AABBDD	NIAB SHW BC 167	EUK	BN168_EUK9F8R_read1.fastq.gz	BN168_EUK9F8R_read2.fastq.gz	WTCHG_145024	PRJEB14314
BC1	AABBDD	NIAB SHW BC 167	EUK	BN168_EUK9F9R_read1.fastq.gz	BN168_EUK9F9R_read2.fastq.gz	WTCHG_145024	PRJEB14314
BC1	AABBDD	NIAB SHW BC 167	EUK	BN168_EUK9F10R_read1.fastq.gz	BN168_EUK9F10R_read2.fastq.gz	WTCHG_145024	PRJEB14314
BC1	AABBDD	NIAB SHW BC 167	EUK	BN168_EUK9F11R_read1.fastq.gz	BN168_EUK9F11R_read2.fastq.gz	WTCHG_145024	PRJEB14314
BC1	AABBDD	NIAB SHW BC 167	EUK	BN168_EUK9F12R_read1.fastq.gz	BN168_EUK9F12R_read2.fastq.gz	WTCHG_145024	PRJEB14314
BC1	AABBDD	NIAB SHW BC 167	EUK	BN168_EUK10F1R_read1.fastq.gz	BN168_EUK10F1R_read2.fastq.gz	WTCHG_145024	PRJEB14314
BC1	AABBDD	NIAB SHW BC 168	EUK	BN168_EUK10F2R_read1.fastq.gz	BN168_EUK10F2R_read2.fastq.gz	WTCHG_145024	PRJEB14314
BC1	AABBDD	NIAB SHW BC 168	EUK	BN168_EUK10F3R_read1.fastq.gz	BN168_EUK10F3R_read2.fastq.gz	WTCHG_145024	PRJEB14314
BC1	AABBDD	NIAB SHW BC 168	EUK	BN168_EUK10F4R_read1.fastq.gz	BN168_EUK10F4R_read2.fastq.gz	WTCHG_145024	PRJEB14314
BC1	AABBDD	NIAB SHW BC 168	EUK	BN168_EUK10F5R_read1.fastq.gz	BN168_EUK10F5R_read2.fastq.gz	WTCHG_145024	PRJEB14314
BC1	AABBDD	NIAB SHW BC 168	EUK	BN168_EUK10F6R_read1.fastq.gz	BN168_EUK10F6R_read2.fastq.gz	WTCHG_145024	PRJEB14314
BC1	AABBDD	NIAB SHW BC 168	EUK	BN168_EUK10F7R_read1.fastq.gz	BN168_EUK10F7R_read2.fastq.gz	WTCHG_145024	PRJEB14314
BC1	AABBDD	NIAB SHW BC 168	EUK	BN168_EUK10F8R_read1.fastq.gz	BN168_EUK10F8R_read2.fastq.gz	WTCHG_145024	PRJEB14314
BC1	AABBDD	NIAB SHW BC 168	EUK	BN168_EUK10F9R_read1.fastq.gz	BN168_EUK10F9R_read2.fastq.gz	WTCHG_145024	PRJEB14314
BC1	AABBDD	NIAB SHW BC 168	EUK	BN168_EUK10F10R_read1.fastq.gz	BN168_EUK10F10R_read2.fastq.gz	WTCHG_145024	PRJEB14314
BC1	AABBDD	NIAB SHW BC 168	EUK	BN168_EUK10F11R_read1.fastq.gz	BN168_EUK10F11R_read2.fastq.gz	WTCHG_145024	PRJEB14314
T. dicoccoides	AABB	TTD140	EUK	BN168_EUK10F12R_read1.fastq.gz	BN168_EUK10F12R_read2.fastq.gz	WTCHG_145024	PRJEB14314
T. dicoccoides	AABB	TTD140	EUK	BN168_EUK11F1R_read1.fastq.gz	BN168_EUK11F1R_read2.fastq.gz	WTCHG_145024	PRJEB14314
T. dicoccoides	AABB	TTD140	EUK	BN168_EUK11F2R_read1.fastq.gz	BN168_EUK11F2R_read2.fastq.gz	WTCHG_145024	PRJEB14314
T. dicoccoides	AABB	TTD140	EUK	BN168_EUK11F3R_read1.fastq.gz	BN168_EUK11F3R_read2.fastq.gz	WTCHG_145024	PRJEB14314
T. dicoccoides	AABB	TTD140	EUK	BN168_EUK11F4R_read1.fastq.gz	BN168_EUK11F4R_read2.fastq.gz	WTCHG_145024	PRJEB14314
T. dicoccoides	AABB	TTD140	EUK	BN168_EUK11F5R_read1.fastq.gz	BN168_EUK11F5R_read2.fastq.gz	WTCHG_145024	PRJEB14314
T. dicoccoides	AABB	DIC63	EUK	BN168_EUK11F6R_read1.fastq.gz	BN168_EUK11F6R_read2.fastq.gz	WTCHG_145024	PRJEB14314
T. dicoccoides	AABB	DIC63	EUK	BN168_EUK11F7R_read1.fastq.gz	BN168_EUK11F7R_read2.fastq.gz	WTCHG_145024	PRJEB14314
T. dicoccoides	AABB	DIC63	EUK	BN168_EUK11F8R_read1.fastq.gz	BN168_EUK11F8R_read2.fastq.gz	WTCHG_145024	PRJEB14314
T. dicoccoides	AABB	DIC63	EUK	BN168_EUK11F9R_read1.fastq.gz	BN168_EUK11F9R_read2.fastq.gz	WTCHG_145024	PRJEB14314
T. dicoccoides	AABB	DIC63	EUK	BN168_EUK11F10R_read1.fastq.gz	BN168_EUK11F10R_read2.fastq.gz	WTCHG_145024	PRJEB14314
T. dicoccoides	AABB	DIC63	EUK	BN168_EUK11F11R_read1.fastq.gz	BN168_EUK11F11R_read2.fastq.gz	WTCHG_145024	PRJEB14314
T. dicoccoides	AABB	DIC63	EUK	BN168_EUK11F12R_read1.fastq.gz	BN168_EUK11F12R_read2.fastq.gz	WTCHG_145024	PRJEB14314
T. dicoccoides	AABB	DIC63	EUK	BN168_EUK12F1R_read1.fastq.gz	BN168_EUK12F1R_read2.fastq.gz	WTCHG_145024	PRJEB14314
T. dicoccoides	AABB	DIC70	EUK	BN168_EUK12F2R_read1.fastq.gz	BN168_EUK12F2R_read2.fastq.gz	WTCHG_145024	PRJEB14314
T. dicoccoides	AABB	DIC70	EUK	BN168_EUK12F3R_read1.fastq.gz	BN168_EUK12F3R_read2.fastq.gz	WTCHG_145024	PRJEB14314
T. dicoccoides	AABB	DIC70	EUK	BN168_EUK12F4R_read1.fastq.gz	BN168_EUK12F4R_read2.fastq.gz	WTCHG_145024	PRJEB14314
T. dicoccoides	AABB	DIC70	EUK	BN168_EUK12F5R_read1.fastq.gz	BN168_EUK12F5R_read2.fastq.gz	WTCHG_145024	PRJEB14314
T. dicoccoides	AABB	DIC70	EUK	BN168_EUK12F6R_read1.fastq.gz	BN168_EUK12F6R_read2.fastq.gz	WTCHG_145024	PRJEB14314
T. dicoccoides	AABB	DIC70	EUK	BN168_EUK12F7R_read1.fastq.gz	BN168_EUK12F7R_read2.fastq.gz	WTCHG_145024	PRJEB14314
T. dicoccoides	AABB	DIC70	EUK	BN168_EUK12F8R_read1.fastq.gz	BN168_EUK12F8R_read2.fastq.gz	WTCHG_145024	PRJEB14314
T. dicoccoides	AABB	DIC70	EUK	BN168_EUK12F9R_read1.fastq.gz	BN168_EUK12F9R_read2.fastq.gz	WTCHG_145024	PRJEB14314
T. dicoccoides	AABB	DIC70	EUK	BN168_EUK12F10R_read1.fastq.gz	BN168_EUK12F10R_read2.fastq.gz	WTCHG_145024	PRJEB14314
T. dicoccoides	AABB	DIC70	EUK	BN168_EUK12F11R_read1.fastq.gz	BN168_EUK12F11R_read2.fastq.gz	WTCHG_145024	PRJEB14314
T. durum	AABB	Kronos	EUK	BN168_EUK12F12R_read1.fastq.gz	BN168_EUK12F12R_read2.fastq.gz	WTCHG_145024	PRJEB14314
T. durum	AABB	Kronos	EUK	BN168_EUK13F1R_read1.fastq.gz	BN168_EUK13F1R_read2.fastq.gz	WTCHG_145024	PRJEB14314
T. durum	AABB	Kronos	EUK	BN168_EUK13F2R_read1.fastq.gz	BN168_EUK13F2R_read2.fastq.gz	WTCHG_145024	PRJEB14314
T. durum	AABB	Kronos	EUK	BN168_EUK13F3R_read1.fastq.gz	BN168_EUK13F3R_read2.fastq.gz	WTCHG_145024	PRJEB14314
T. durum	AABB	Kronos	EUK	BN168_EUK13F4R_read1.fastq.gz	BN168_EUK13F4R_read2.fastq.gz	WTCHG_145024	PRJEB14314
T. durum	AABB	Kronos	EUK	BN168_EUK13F5R_read1.fastq.gz	BN168_EUK13F5R_read2.fastq.gz	WTCHG_145024	PRJEB14314
T. durum	AABB	Kronos	EUK	BN168_EUK13F6R_read1.fastq.gz	BN168_EUK13F6R_read2.fastq.gz	WTCHG_145024	PRJEB14314
T. durum	AABB	Kronos	EUK	BN168_EUK13F7R_read1.fastq.gz	BN168_EUK13F7R_read2.fastq.gz	WTCHG_145024	PRJEB14314
T. durum	AABB	Kronos	EUK	BN168_EUK13F8R_read1.fastq.gz	BN168_EUK13F8R_read2.fastq.gz	WTCHG_145024	PRJEB14314
T. aestivum	AABBDD	Paragon	EUK	BN168_EUK13F9R_read1.fastq.gz	BN168_EUK13F9R_read2.fastq.gz	WTCHG_145024	PRJEB14314
T. aestivum	AABBDD	Paragon	EUK	BN168_EUK13F10R_read1.fastq.gz	BN168_EUK13F10R_read2.fastq.gz	WTCHG_145024	PRJEB14314
T. aestivum	AABBDD	Paragon	EUK	BN168_EUK13F11R_read1.fastq.gz	BN168_EUK13F11R_read2.fastq.gz	WTCHG_145024	PRJEB14314
T. aestivum	AABBDD	Paragon	EUK	BN168_EUK13F12R_read1.fastq.gz	BN168_EUK13F12R_read2.fastq.gz	WTCHG_145024	PRJEB14314
T. aestivum	AABBDD	Paragon	EUK	BN168_EUK14F1R_read1.fastq.gz	BN168_EUK14F1R_read2.fastq.gz	WTCHG_145024	PRJEB14314
T. aestivum	AABBDD	Paragon	EUK	BN168_EUK14F2R_read1.fastq.gz	BN168_EUK14F2R_read2.fastq.gz	WTCHG_145024	PRJEB14314
T. aestivum	AABBDD	Paragon	EUK	BN168_EUK14F3R_read1.fastq.gz	BN168_EUK14F3R_read2.fastq.gz	WTCHG_145024	PRJEB14314
T. aestivum	AABBDD	Paragon	EUK	BN168_EUK14F4R_read1.fastq.gz	BN168_EUK14F4R_read2.fastq.gz	WTCHG_145024	PRJEB14314
T. aestivum	AABBDD	Paragon	EUK	BN168_EUK14F5R_read1.fastq.gz	BN168_EUK14F5R_read2.fastq.gz	WTCHG_145024	PRJEB14314
T. aestivum	AABBDD	Rialto	EUK	BN168_EUK14F6R_read1.fastq.gz	BN168_EUK14F6R_read2.fastq.gz	WTCHG_145024	PRJEB14314
T. aestivum	AABBDD	Rialto	EUK	BN168_EUK14F7R_read1.fastq.gz	BN168_EUK14F7R_read2.fastq.gz	WTCHG_145024	PRJEB14314
T. aestivum	AABBDD	Rialto	EUK	BN168_EUK14F8R_read1.fastq.gz	BN168_EUK14F8R_read2.fastq.gz	WTCHG_145024	PRJEB14314
T. aestivum	AABBDD	Rialto	EUK	BN168_EUK14F9R_read1.fastq.gz	BN168_EUK14F9R_read2.fastq.gz	WTCHG_145024	PRJEB14314
T. aestivum	AABBDD	Rialto	EUK	BN168_EUK14F10R_read1.fastq.gz	BN168_EUK14F10R_read2.fastq.gz	WTCHG_145024	PRJEB14314
T. aestivum	AABBDD	Rialto	EUK	BN168_EUK14F11R_read1.fastq.gz	BN168_EUK14F11R_read2.fastq.gz	WTCHG_145024	PRJEB14314
T. aestivum	AABBDD	Rialto	EUK	BN168_EUK14F12R_read1.fastq.gz	BN168_EUK14F12R_read2.fastq.gz	WTCHG_145024	PRJEB14314
T. aestivum	AABBDD	Rialto	EUK	BN168_EUK15F1R_read1.fastq.gz	BN168_EUK15F1R_read2.fastq.gz	WTCHG_145024	PRJEB14314
T. aestivum	AABBDD	Rialto	EUK	BN168_EUK15F2R_read1.fastq.gz	BN168_EUK15F2R_read2.fastq.gz	WTCHG_145024	PRJEB14314
T. aestivum	AABBDD	Avalon	EUK	BN168_EUK15F3R_read1.fastq.gz	BN168_EUK15F3R_read2.fastq.gz	WTCHG_145024	PRJEB14314
T. aestivum	AABBDD	Avalon	EUK	BN168_EUK15F4R_read1.fastq.gz	BN168_EUK15F4R_read2.fastq.gz	WTCHG_145024	PRJEB14314
T. aestivum	AABBDD	Avalon	EUK	BN168_EUK15F5R_read1.fastq.gz	BN168_EUK15F5R_read2.fastq.gz	WTCHG_145024	PRJEB14314
T. aestivum	AABBDD	Avalon	EUK	BN168_EUK15F6R_read1.fastq.gz	BN168_EUK15F6R_read2.fastq.gz	WTCHG_145024	PRJEB14314
T. aestivum	AABBDD	Avalon	EUK	BN168_EUK15F7R_read1.fastq.gz	BN168_EUK15F7R_read2.fastq.gz	WTCHG_145024	PRJEB14314
T. aestivum	AABBDD	Avalon	EUK	BN168_EUK15F8R_read1.fastq.gz	BN168_EUK15F8R_read2.fastq.gz	WTCHG_145024	PRJEB14314
T. aestivum	AABBDD	Avalon	EUK	BN168_EUK15F9R_read1.fastq.gz	BN168_EUK15F9R_read2.fastq.gz	WTCHG_145024	PRJEB14314
T. aestivum	AABBDD	Avalon	EUK	BN168_EUK15F10R_read1.fastq.gz	BN168_EUK15F10R_read2.fastq.gz	WTCHG_145024	PRJEB14314
T. aestivum	AABBDD	Avalon	EUK	BN168_EUK15F11R_read1.fastq.gz	BN168_EUK15F11R_read2.fastq.gz	WTCHG_145024	PRJEB14314
T. aestivum	AABBDD	Avalon	EUK	BN168_EUK15F12R_read1.fastq.gz	BN168_EUK15F12R_read2.fastq.gz	WTCHG_145024	PRJEB14314
T. aestivum	AABBDD	Watkins-1190032	EUK	BN168_EUK16F1R_read1.fastq.gz	BN168_EUK16F1R_read2.fastq.gz	WTCHG_145024	PRJEB14314
T. aestivum	AABBDD	Watkins-1190032	EUK	BN168_EUK16F2R_read1.fastq.gz	BN168_EUK16F2R_read2.fastq.gz	WTCHG_145024	PRJEB14314
T. aestivum	AABBDD	Watkins-1190032	EUK	BN168_EUK16F3R_read1.fastq.gz	BN168_EUK16F3R_read2.fastq.gz	WTCHG_145024	PRJEB14314
T. aestivum	AABBDD	Watkins-1190032	EUK	BN168_EUK16F4R_read1.fastq.gz	BN168_EUK16F4R_read2.fastq.gz	WTCHG_145024	PRJEB14314
T. aestivum	AABBDD	Watkins-1190032	EUK	BN168_EUK16F5R_read1.fastq.gz	BN168_EUK16F5R_read2.fastq.gz	WTCHG_145024	PRJEB14314
T. aestivum	AABBDD	Watkins-1190032	EUK	BN168_EUK16F6R_read1.fastq.gz	BN168_EUK16F6R_read2.fastq.gz	WTCHG_145024	PRJEB14314
T. aestivum	AABBDD	Watkins-1190032	EUK	BN168_EUK16F7R_read1.fastq.gz	BN168_EUK16F7R_read2.fastq.gz	WTCHG_145024	PRJEB14314
T. aestivum	AABBDD	Watkins-1190032	EUK	BN168_EUK16F8R_read1.fastq.gz	BN168_EUK16F8R_read2.fastq.gz	WTCHG_145024	PRJEB14314
T. aestivum	AABBDD	Watkins-1190032	EUK	BN168_EUK16F9R_read1.fastq.gz	BN168_EUK16F9R_read2.fastq.gz	WTCHG_145024	PRJEB14314
unplanted			EUK	BN168_EUK16F10R_read1.fastq.gz	BN168_EUK16F10R_read2.fastq.gz	WTCHG_145024	PRJEB14314
unplanted			EUK	BN168_EUK16F11R_read1.fastq.gz	BN168_EUK16F11R_read2.fastq.gz	WTCHG_145024	PRJEB14314
unplanted			EUK	BN168_EUK16F12R_read1.fastq.gz	BN168_EUK16F12R_read2.fastq.gz	WTCHG_145024	PRJEB14314
unplanted			EUK	BN168_EUK17F1R_read1.fastq.gz	BN168_EUK17F1R_read2.fastq.gz	WTCHG_145024	PRJEB14314
unplanted			EUK	BN168_EUK17F2R_read1.fastq.gz	BN168_EUK17F2R_read2.fastq.gz	WTCHG_145024	PRJEB14314
unplanted			EUK	BN168_EUK17F3R_read1.fastq.gz	BN168_EUK17F3R_read2.fastq.gz	WTCHG_145024	PRJEB14314
unplanted			EUK	BN168_EUK17F4R_read1.fastq.gz	BN168_EUK17F4R_read2.fastq.gz	WTCHG_145024	PRJEB14314
unplanted			EUK	BN168_EUK17F5R_read1.fastq.gz	BN168_EUK17F5R_read2.fastq.gz	WTCHG_145024	PRJEB14314
unplanted			EUK	BN168_EUK17F6R_read1.fastq.gz	BN168_EUK17F6R_read2.fastq.gz	WTCHG_145024	PRJEB14314
unplanted			EUK	BN168_EUK17F7R_read1.fastq.gz	BN168_EUK17F7R_read2.fastq.gz	WTCHG_145024	PRJEB14314
Synthetic	AABBDD	NIAB SHW 023	FNG	BN168_EUK1F1R_read1.fastq.gz	BN168_EUK1F1R_read2.fastq.gz	WTCHG_145024	PRJEB14314
Synthetic	AABBDD	NIAB SHW 023	FNG	BN168_EUK1F2R_read1.fastq.gz	BN168_EUK1F2R_read2.fastq.gz	WTCHG_145024	PRJEB14314
Synthetic	AABBDD	NIAB SHW 023	FNG	BN168_EUK1F3R_read1.fastq.gz	BN168_EUK1F3R_read2.fastq.gz	WTCHG_145024	PRJEB14314
Synthetic	AABBDD	NIAB SHW 023	FNG	BN168_EUK1F4R_read1.fastq.gz	BN168_EUK1F4R_read2.fastq.gz	WTCHG_145024	PRJEB14314
Synthetic	AABBDD	NIAB SHW 023	FNG	BN168_EUK1F5R_read1.fastq.gz	BN168_EUK1F5R_read2.fastq.gz	WTCHG_145024	PRJEB14314
Synthetic	AABBDD	NIAB SHW 023	FNG	BN168_EUK1F6R_read1.fastq.gz	BN168_EUK1F6R_read2.fastq.gz	WTCHG_145024	PRJEB14314
Synthetic	AABBDD	NIAB SHW 023	FNG	BN168_EUK1F7R_read1.fastq.gz	BN168_EUK1F7R_read2.fastq.gz	WTCHG_145024	PRJEB14314
Synthetic	AABBDD	NIAB SHW 023	FNG	BN168_EUK1F8R_read1.fastq.gz	BN168_EUK1F8R_read2.fastq.gz	WTCHG_145024	PRJEB14314
Synthetic	AABBDD	NIAB SHW 023	FNG	BN168_EUK1F9R_read1.fastq.gz	BN168_EUK1F9R_read2.fastq.gz	WTCHG_145024	PRJEB14314
Synthetic	AABBDD	NIAB SHW 023	FNG	BN168_EUK1F10R_read1.fastq.gz	BN168_EUK1F10R_read2.fastq.gz	WTCHG_145024	PRJEB14314
Synthetic	AABBDD	NIAB SHW 041	FNG	BN168_EUK1F11R_read1.fastq.gz	BN168_EUK1F11R_read2.fastq.gz	WTCHG_145024	PRJEB14314
Synthetic	AABBDD	NIAB SHW 041	FNG	BN168_EUK1F12R_read1.fastq.gz	BN168_EUK1F12R_read2.fastq.gz	WTCHG_145024	PRJEB14314
Synthetic	AABBDD	NIAB SHW 041	FNG	BN168_EUK2F1R_read1.fastq.gz	BN168_EUK2F1R_read2.fastq.gz	WTCHG_145024	PRJEB14314
Synthetic	AABBDD	NIAB SHW 041	FNG	BN168_EUK2F2R_read1.fastq.gz	BN168_EUK2F2R_read2.fastq.gz	WTCHG_145024	PRJEB14314
Synthetic	AABBDD	NIAB SHW 041	FNG	BN168_EUK2F3R_read1.fastq.gz	BN168_EUK2F3R_read2.fastq.gz	WTCHG_145024	PRJEB14314
Synthetic	AABBDD	NIAB SHW 041	FNG	BN168_EUK2F4R_read1.fastq.gz	BN168_EUK2F4R_read2.fastq.gz	WTCHG_145024	PRJEB14314
Synthetic	AABBDD	NIAB SHW 041	FNG	BN168_EUK2F5R_read1.fastq.gz	BN168_EUK2F5R_read2.fastq.gz	WTCHG_145024	PRJEB14314
Synthetic	AABBDD	NIAB SHW 041	FNG	BN168_EUK2F6R_read1.fastq.gz	BN168_EUK2F6R_read2.fastq.gz	WTCHG_145024	PRJEB14314
Synthetic	AABBDD	NIAB SHW 041	FNG	BN168_EUK2F7R_read1.fastq.gz	BN168_EUK2F7R_read2.fastq.gz	WTCHG_145024	PRJEB14314
Synthetic	AABBDD	NIAB SHW 041	FNG	BN168_EUK2F8R_read1.fastq.gz	BN168_EUK2F8R_read2.fastq.gz	WTCHG_145024	PRJEB14314
Synthetic	AABBDD	NIAB SHW 054	FNG	BN168_EUK2F9R_read1.fastq.gz	BN168_EUK2F9R_read2.fastq.gz	WTCHG_145024	PRJEB14314
Synthetic	AABBDD	NIAB SHW 054	FNG	BN168_EUK2F10R_read1.fastq.gz	BN168_EUK2F10R_read2.fastq.gz	WTCHG_145024	PRJEB14314
Synthetic	AABBDD	NIAB SHW 054	FNG	BN168_EUK2F11R_read1.fastq.gz	BN168_EUK2F11R_read2.fastq.gz	WTCHG_145024	PRJEB14314
Synthetic	AABBDD	NIAB SHW 054	FNG	BN168_EUK2F12R_read1.fastq.gz	BN168_EUK2F12R_read2.fastq.gz	WTCHG_145024	PRJEB14314
Synthetic	AABBDD	NIAB SHW 054	FNG	BN168_EUK3F1R_read1.fastq.gz	BN168_EUK3F1R_read2.fastq.gz	WTCHG_145024	PRJEB14314
Synthetic	AABBDD	NIAB SHW 054	FNG	BN168_EUK3F2R_read1.fastq.gz	BN168_EUK3F2R_read2.fastq.gz	WTCHG_145024	PRJEB14314
Synthetic	AABBDD	NIAB SHW 054	FNG	BN168_EUK3F3R_read1.fastq.gz	BN168_EUK3F3R_read2.fastq.gz	WTCHG_145024	PRJEB14314
Synthetic	AABBDD	NIAB SHW 054	FNG	BN168_EUK3F4R_read1.fastq.gz	BN168_EUK3F4R_read2.fastq.gz	WTCHG_145024	PRJEB14314
Synthetic	AABBDD	NIAB SHW 054	FNG	BN168_EUK3F5R_read1.fastq.gz	BN168_EUK3F5R_read2.fastq.gz	WTCHG_145024	PRJEB14314
Synthetic	AABBDD	NIAB SHW 054	FNG	BN168_EUK3F6R_read1.fastq.gz	BN168_EUK3F6R_read2.fastq.gz	WTCHG_145024	PRJEB14314
Synthetic	AABBDD	NIAB SHW 055	FNG	BN168_EUK3F7R_read1.fastq.gz	BN168_EUK3F7R_read2.fastq.gz	WTCHG_145024	PRJEB14314
Synthetic	AABBDD	NIAB SHW 055	FNG	BN168_EUK3F8R_read1.fastq.gz	BN168_EUK3F8R_read2.fastq.gz	WTCHG_145024	PRJEB14314
Synthetic	AABBDD	NIAB SHW 055	FNG	BN168_EUK3F9R_read1.fastq.gz	BN168_EUK3F9R_read2.fastq.gz	WTCHG_145024	PRJEB14314
Synthetic	AABBDD	NIAB SHW 055	FNG	BN168_EUK3F10R_read1.fastq.gz	BN168_EUK3F10R_read2.fastq.gz	WTCHG_145024	PRJEB14314
Synthetic	AABBDD	NIAB SHW 055	FNG	BN168_EUK3F11R_read1.fastq.gz	BN168_EUK3F11R_read2.fastq.gz	WTCHG_145024	PRJEB14314
Synthetic	AABBDD	NIAB SHW 055	FNG	BN168_EUK3F12R_read1.fastq.gz	BN168_EUK3F12R_read2.fastq.gz	WTCHG_145024	PRJEB14314
Synthetic	AABBDD	NIAB SHW 055	FNG	BN168_EUK4F1R_read1.fastq.gz	BN168_EUK4F1R_read2.fastq.gz	WTCHG_145024	PRJEB14314
Synthetic	AABBDD	NIAB SHW 055	FNG	BN168_EUK4F2R_read1.fastq.gz	BN168_EUK4F2R_read2.fastq.gz	WTCHG_145024	PRJEB14314
Synthetic	AABBDD	NIAB SHW 055	FNG	BN168_EUK4F3R_read1.fastq.gz	BN168_EUK4F3R_read2.fastq.gz	WTCHG_145024	PRJEB14314
Synthetic	AABBDD	NIAB SHW 055	FNG	BN168_EUK4F4R_read1.fastq.gz	BN168_EUK4F4R_read2.fastq.gz	WTCHG_145024	PRJEB14314
Ae.tauschii	DD	WX 895	FNG	BN168_EUK4F5R_read1.fastq.gz	BN168_EUK4F5R_read2.fastq.gz	WTCHG_145024	PRJEB14314
Ae.tauschii	DD	WX 895	FNG	BN168_EUK4F6R_read1.fastq.gz	BN168_EUK4F6R_read2.fastq.gz	WTCHG_145024	PRJEB14314
Ae.tauschii	DD	WX 895	FNG	BN168_EUK4F7R_read1.fastq.gz	BN168_EUK4F7R_read2.fastq.gz	WTCHG_145024	PRJEB14314
Ae.tauschii	DD	WX 895	FNG	BN168_EUK4F8R_read1.fastq.gz	BN168_EUK4F8R_read2.fastq.gz	WTCHG_145024	PRJEB14314
Ae.tauschii	DD	WX 895	FNG	BN168_EUK4F9R_read1.fastq.gz	BN168_EUK4F9R_read2.fastq.gz	WTCHG_145024	PRJEB14314
Ae.tauschii	DD	WX 895	FNG	BN168_EUK4F10R_read1.fastq.gz	BN168_EUK4F10R_read2.fastq.gz	WTCHG_145024	PRJEB14314
Ae.tauschii	DD	WX 895	FNG	BN168_EUK4F11R_read1.fastq.gz	BN168_EUK4F11R_read2.fastq.gz	WTCHG_145024	PRJEB14314
Ae.tauschii	DD	WX 895	FNG	BN168_EUK4F12R_read1.fastq.gz	BN168_EUK4F12R_read2.fastq.gz	WTCHG_145024	PRJEB14314
Ae.tauschii	DD	ENT 336	FNG	BN168_EUK5F1R_read1.fastq.gz	BN168_EUK5F1R_read2.fastq.gz	WTCHG_145024	PRJEB14314
Ae.tauschii	DD	ENT 336	FNG	BN168_EUK5F2R_read1.fastq.gz	BN168_EUK5F2R_read2.fastq.gz	WTCHG_145024	PRJEB14314
Ae.tauschii	DD	ENT 336	FNG	BN168_EUK5F3R_read1.fastq.gz	BN168_EUK5F3R_read2.fastq.gz	WTCHG_145024	PRJEB14314
Ae.tauschii	DD	ENT 336	FNG	BN168_EUK5F4R_read1.fastq.gz	BN168_EUK5F4R_read2.fastq.gz	WTCHG_145024	PRJEB14314
Ae.tauschii	DD	ENT 336	FNG	BN168_EUK5F5R_read1.fastq.gz	BN168_EUK5F5R_read2.fastq.gz	WTCHG_145024	PRJEB14314
Ae.tauschii	DD	ENT 336	FNG	BN168_EUK5F6R_read1.fastq.gz	BN168_EUK5F6R_read2.fastq.gz	WTCHG_145024	PRJEB14314
Ae.tauschii	DD	ENT 336	FNG	BN168_EUK5F7R_read1.fastq.gz	BN168_EUK5F7R_read2.fastq.gz	WTCHG_145024	PRJEB14314
Ae.tauschii	DD	ENT 336	FNG	BN168_EUK5F8R_read1.fastq.gz	BN168_EUK5F8R_read2.fastq.gz	WTCHG_145024	PRJEB14314
Ae.tauschii	DD	ENT 336	FNG	BN168_EUK5F9R_read1.fastq.gz	BN168_EUK5F9R_read2.fastq.gz	WTCHG_145024	PRJEB14314
Ae.tauschii	DD	ENT 336	FNG	BN168_EUK5F10R_read1.fastq.gz	BN168_EUK5F10R_read2.fastq.gz	WTCHG_145024	PRJEB14314
Ae.tauschii	DD	ENT 392	FNG	BN168_EUK5F11R_read1.fastq.gz	BN168_EUK5F11R_read2.fastq.gz	WTCHG_145024	PRJEB14314
Ae.tauschii	DD	ENT 392	FNG	BN168_EUK5F12R_read1.fastq.gz	BN168_EUK5F12R_read2.fastq.gz	WTCHG_145024	PRJEB14314
Ae.tauschii	DD	ENT 392	FNG	BN168_EUK6F1R_read1.fastq.gz	BN168_EUK6F1R_read2.fastq.gz	WTCHG_145024	PRJEB14314
Ae.tauschii	DD	ENT 392	FNG	BN168_EUK6F2R_read1.fastq.gz	BN168_EUK6F2R_read2.fastq.gz	WTCHG_145024	PRJEB14314
Ae.tauschii	DD	ENT 392	FNG	BN168_EUK6F3R_read1.fastq.gz	BN168_EUK6F3R_read2.fastq.gz	WTCHG_145024	PRJEB14314
Ae.tauschii	DD	ENT 392	FNG	BN168_EUK6F4R_read1.fastq.gz	BN168_EUK6F4R_read2.fastq.gz	WTCHG_145024	PRJEB14314
Ae.tauschii	DD	ENT 392	FNG	BN168_EUK6F5R_read1.fastq.gz	BN168_EUK6F5R_read2.fastq.gz	WTCHG_145024	PRJEB14314
Ae.tauschii	DD	ENT 392	FNG	BN168_EUK6F6R_read1.fastq.gz	BN168_EUK6F6R_read2.fastq.gz	WTCHG_145024	PRJEB14314
Ae.tauschii	DD	ENT 088	FNG	BN168_EUK6F7R_read1.fastq.gz	BN168_EUK6F7R_read2.fastq.gz	WTCHG_145024	PRJEB14314
Ae.tauschii	DD	ENT 088	FNG	BN168_EUK6F8R_read1.fastq.gz	BN168_EUK6F8R_read2.fastq.gz	WTCHG_145024	PRJEB14314
Ae.tauschii	DD	ENT 088	FNG	BN168_EUK6F9R_read1.fastq.gz	BN168_EUK6F9R_read2.fastq.gz	WTCHG_145024	PRJEB14314
Ae.tauschii	DD	ENT 088	FNG	BN168_EUK6F10R_read1.fastq.gz	BN168_EUK6F10R_read2.fastq.gz	WTCHG_145024	PRJEB14314
Ae.tauschii	DD	ENT 088	FNG	BN168_EUK6F11R_read1.fastq.gz	BN168_EUK6F11R_read2.fastq.gz	WTCHG_145024	PRJEB14314
Ae.tauschii	DD	ENT 088	FNG	BN168_EUK6F12R_read1.fastq.gz	BN168_EUK6F12R_read2.fastq.gz	WTCHG_145024	PRJEB14314
Ae.tauschii	DD	ENT 088	FNG	BN168_EUK7F1R_read1.fastq.gz	BN168_EUK7F1R_read2.fastq.gz	WTCHG_145024	PRJEB14314
T. durum	AABB	HOH 501	FNG	BN168_EUK7F2R_read1.fastq.gz	BN168_EUK7F2R_read2.fastq.gz	WTCHG_145024	PRJEB14314
T. durum	AABB	HOH 501	FNG	BN168_EUK7F3R_read1.fastq.gz	BN168_EUK7F3R_read2.fastq.gz	WTCHG_145024	PRJEB14314
T. durum	AABB	HOH 501	FNG	BN168_EUK7F4R_read1.fastq.gz	BN168_EUK7F4R_read2.fastq.gz	WTCHG_145024	PRJEB14314
T. durum	AABB	HOH 501	FNG	BN168_EUK7F5R_read1.fastq.gz	BN168_EUK7F5R_read2.fastq.gz	WTCHG_145024	PRJEB14314
T. durum	AABB	HOH 501	FNG	BN168_EUK7F6R_read1.fastq.gz	BN168_EUK7F6R_read2.fastq.gz	WTCHG_145024	PRJEB14314
T. durum	AABB	HOH 501	FNG	BN168_EUK7F7R_read1.fastq.gz	BN168_EUK7F7R_read2.fastq.gz	WTCHG_145024	PRJEB14314
T. durum	AABB	HOH 501	FNG	BN168_EUK7F8R_read1.fastq.gz	BN168_EUK7F8R_read2.fastq.gz	WTCHG_145024	PRJEB14314
T. durum	AABB	HOH 501	FNG	BN168_EUK7F9R_read1.fastq.gz	BN168_EUK7F9R_read2.fastq.gz	WTCHG_145024	PRJEB14314
T. durum	AABB	BIENSUR	FNG	BN168_EUK7F10R_read1.fastq.gz	BN168_EUK7F10R_read2.fastq.gz	WTCHG_145024	PRJEB14314
T. durum	AABB	BIENSUR	FNG	BN168_EUK7F11R_read1.fastq.gz	BN168_EUK7F11R_read2.fastq.gz	WTCHG_145024	PRJEB14314
T. durum	AABB	BIENSUR	FNG	BN168_EUK7F12R_read1.fastq.gz	BN168_EUK7F12R_read2.fastq.gz	WTCHG_145024	PRJEB14314
T. durum	AABB	BIENSUR	FNG	BN168_EUK8F1R_read1.fastq.gz	BN168_EUK8F1R_read2.fastq.gz	WTCHG_145024	PRJEB14314
T. durum	AABB	BIENSUR	FNG	BN168_EUK8F2R_read1.fastq.gz	BN168_EUK8F2R_read2.fastq.gz	WTCHG_145024	PRJEB14314
T. durum	AABB	BIENSUR	FNG	BN168_EUK8F3R_read1.fastq.gz	BN168_EUK8F3R_read2.fastq.gz	WTCHG_145024	PRJEB14314
T. durum	AABB	BIENSUR	FNG	BN168_EUK8F4R_read1.fastq.gz	BN168_EUK8F4R_read2.fastq.gz	WTCHG_145024	PRJEB14314
T. durum	AABB	BIENSUR	FNG	BN168_EUK8F5R_read1.fastq.gz	BN168_EUK8F5R_read2.fastq.gz	WTCHG_145024	PRJEB14314
BC1	AABBDD	NIAB SHW BC 035	FNG	BN168_EUK8F6R_read1.fastq.gz	BN168_EUK8F6R_read2.fastq.gz	WTCHG_145024	PRJEB14314
BC1	AABBDD	NIAB SHW BC 035	FNG	BN168_EUK8F7R_read1.fastq.gz	BN168_EUK8F7R_read2.fastq.gz	WTCHG_145024	PRJEB14314
BC1	AABBDD	NIAB SHW BC 035	FNG	BN168_EUK8F8R_read1.fastq.gz	BN168_EUK8F8R_read2.fastq.gz	WTCHG_145024	PRJEB14314
BC1	AABBDD	NIAB SHW BC 035	FNG	BN168_EUK8F9R_read1.fastq.gz	BN168_EUK8F9R_read2.fastq.gz	WTCHG_145024	PRJEB14314
BC1	AABBDD	NIAB SHW BC 035	FNG	BN168_EUK8F10R_read1.fastq.gz	BN168_EUK8F10R_read2.fastq.gz	WTCHG_145024	PRJEB14314
BC1	AABBDD	NIAB SHW BC 035	FNG	BN168_EUK8F11R_read1.fastq.gz	BN168_EUK8F11R_read2.fastq.gz	WTCHG_145024	PRJEB14314
BC1	AABBDD	NIAB SHW BC 035	FNG	BN168_EUK8F12R_read1.fastq.gz	BN168_EUK8F12R_read2.fastq.gz	WTCHG_145024	PRJEB14314
BC1	AABBDD	NIAB SHW BC 161	FNG	BN168_EUK9F1R_read1.fastq.gz	BN168_EUK9F1R_read2.fastq.gz	WTCHG_145024	PRJEB14314
BC1	AABBDD	NIAB SHW BC 161	FNG	BN168_EUK9F2R_read1.fastq.gz	BN168_EUK9F2R_read2.fastq.gz	WTCHG_145024	PRJEB14314
BC1	AABBDD	NIAB SHW BC 161	FNG	BN168_EUK9F3R_read1.fastq.gz	BN168_EUK9F3R_read2.fastq.gz	WTCHG_145024	PRJEB14314
BC1	AABBDD	NIAB SHW BC 161	FNG	BN168_EUK9F4R_read1.fastq.gz	BN168_EUK9F4R_read2.fastq.gz	WTCHG_145024	PRJEB14314
BC1	AABBDD	NIAB SHW BC 161	FNG	BN168_EUK9F5R_read1.fastq.gz	BN168_EUK9F5R_read2.fastq.gz	WTCHG_145024	PRJEB14314
BC1	AABBDD	NIAB SHW BC 161	FNG	BN168_EUK9F6R_read1.fastq.gz	BN168_EUK9F6R_read2.fastq.gz	WTCHG_145024	PRJEB14314
BC1	AABBDD	NIAB SHW BC 167	FNG	BN168_EUK9F7R_read1.fastq.gz	BN168_EUK9F7R_read2.fastq.gz	WTCHG_145024	PRJEB14314
BC1	AABBDD	NIAB SHW BC 167	FNG	BN168_EUK9F8R_read1.fastq.gz	BN168_EUK9F8R_read2.fastq.gz	WTCHG_145024	PRJEB14314
BC1	AABBDD	NIAB SHW BC 167	FNG	BN168_EUK9F9R_read1.fastq.gz	BN168_EUK9F9R_read2.fastq.gz	WTCHG_145024	PRJEB14314
BC1	AABBDD	NIAB SHW BC 167	FNG	BN168_EUK9F10R_read1.fastq.gz	BN168_EUK9F10R_read2.fastq.gz	WTCHG_145024	PRJEB14314
BC1	AABBDD	NIAB SHW BC 167	FNG	BN168_EUK9F11R_read1.fastq.gz	BN168_EUK9F11R_read2.fastq.gz	WTCHG_145024	PRJEB14314
BC1	AABBDD	NIAB SHW BC 167	FNG	BN168_EUK9F12R_read1.fastq.gz	BN168_EUK9F12R_read2.fastq.gz	WTCHG_145024	PRJEB14314
BC1	AABBDD	NIAB SHW BC 167	FNG	BN168_EUK10F1R_read1.fastq.gz	BN168_EUK10F1R_read2.fastq.gz	WTCHG_145024	PRJEB14314
BC1	AABBDD	NIAB SHW BC 168	FNG	BN168_EUK10F2R_read1.fastq.gz	BN168_EUK10F2R_read2.fastq.gz	WTCHG_145024	PRJEB14314
BC1	AABBDD	NIAB SHW BC 168	FNG	BN168_EUK10F3R_read1.fastq.gz	BN168_EUK10F3R_read2.fastq.gz	WTCHG_145024	PRJEB14314
BC1	AABBDD	NIAB SHW BC 168	FNG	BN168_EUK10F4R_read1.fastq.gz	BN168_EUK10F4R_read2.fastq.gz	WTCHG_145024	PRJEB14314
BC1	AABBDD	NIAB SHW BC 168	FNG	BN168_EUK10F5R_read1.fastq.gz	BN168_EUK10F5R_read2.fastq.gz	WTCHG_145024	PRJEB14314
BC1	AABBDD	NIAB SHW BC 168	FNG	BN168_EUK10F6R_read1.fastq.gz	BN168_EUK10F6R_read2.fastq.gz	WTCHG_145024	PRJEB14314
BC1	AABBDD	NIAB SHW BC 168	FNG	BN168_EUK10F7R_read1.fastq.gz	BN168_EUK10F7R_read2.fastq.gz	WTCHG_145024	PRJEB14314
BC1	AABBDD	NIAB SHW BC 168	FNG	BN168_EUK10F8R_read1.fastq.gz	BN168_EUK10F8R_read2.fastq.gz	WTCHG_145024	PRJEB14314
BC1	AABBDD	NIAB SHW BC 168	FNG	BN168_EUK10F9R_read1.fastq.gz	BN168_EUK10F9R_read2.fastq.gz	WTCHG_145024	PRJEB14314
BC1	AABBDD	NIAB SHW BC 168	FNG	BN168_EUK10F10R_read1.fastq.gz	BN168_EUK10F10R_read2.fastq.gz	WTCHG_145024	PRJEB14314
BC1	AABBDD	NIAB SHW BC 168	FNG	BN168_EUK10F11R_read1.fastq.gz	BN168_EUK10F11R_read2.fastq.gz	WTCHG_145024	PRJEB14314
T. dicoccoides	AABB	TTD140	FNG	BN168_EUK10F12R_read1.fastq.gz	BN168_EUK10F12R_read2.fastq.gz	WTCHG_145024	PRJEB14314
T. dicoccoides	AABB	TTD140	FNG	BN168_EUK11F1R_read1.fastq.gz	BN168_EUK11F1R_read2.fastq.gz	WTCHG_145024	PRJEB14314
T. dicoccoides	AABB	TTD140	FNG	BN168_EUK11F2R_read1.fastq.gz	BN168_EUK11F2R_read2.fastq.gz	WTCHG_145024	PRJEB14314
T. dicoccoides	AABB	TTD140	FNG	BN168_EUK11F3R_read1.fastq.gz	BN168_EUK11F3R_read2.fastq.gz	WTCHG_145024	PRJEB14314
T. dicoccoides	AABB	TTD140	FNG	BN168_EUK11F4R_read1.fastq.gz	BN168_EUK11F4R_read2.fastq.gz	WTCHG_145024	PRJEB14314
T. dicoccoides	AABB	TTD140	FNG	BN168_EUK11F5R_read1.fastq.gz	BN168_EUK11F5R_read2.fastq.gz	WTCHG_145024	PRJEB14314
T. dicoccoides	AABB	DIC63	FNG	BN168_EUK11F6R_read1.fastq.gz	BN168_EUK11F6R_read2.fastq.gz	WTCHG_145024	PRJEB14314
T. dicoccoides	AABB	DIC63	FNG	BN168_EUK11F7R_read1.fastq.gz	BN168_EUK11F7R_read2.fastq.gz	WTCHG_145024	PRJEB14314
T. dicoccoides	AABB	DIC63	FNG	BN168_EUK11F8R_read1.fastq.gz	BN168_EUK11F8R_read2.fastq.gz	WTCHG_145024	PRJEB14314
T. dicoccoides	AABB	DIC63	FNG	BN168_EUK11F9R_read1.fastq.gz	BN168_EUK11F9R_read2.fastq.gz	WTCHG_145024	PRJEB14314
T. dicoccoides	AABB	DIC63	FNG	BN168_EUK11F10R_read1.fastq.gz	BN168_EUK11F10R_read2.fastq.gz	WTCHG_145024	PRJEB14314
T. dicoccoides	AABB	DIC63	FNG	BN168_EUK11F11R_read1.fastq.gz	BN168_EUK11F11R_read2.fastq.gz	WTCHG_145024	PRJEB14314
T. dicoccoides	AABB	DIC63	FNG	BN168_EUK11F12R_read1.fastq.gz	BN168_EUK11F12R_read2.fastq.gz	WTCHG_145024	PRJEB14314
T. dicoccoides	AABB	DIC63	FNG	BN168_EUK12F1R_read1.fastq.gz	BN168_EUK12F1R_read2.fastq.gz	WTCHG_145024	PRJEB14314
T. dicoccoides	AABB	DIC70	FNG	BN168_EUK12F2R_read1.fastq.gz	BN168_EUK12F2R_read2.fastq.gz	WTCHG_145024	PRJEB14314
T. dicoccoides	AABB	DIC70	FNG	BN168_EUK12F3R_read1.fastq.gz	BN168_EUK12F3R_read2.fastq.gz	WTCHG_145024	PRJEB14314
T. dicoccoides	AABB	DIC70	FNG	BN168_EUK12F4R_read1.fastq.gz	BN168_EUK12F4R_read2.fastq.gz	WTCHG_145024	PRJEB14314
T. dicoccoides	AABB	DIC70	FNG	BN168_EUK12F5R_read1.fastq.gz	BN168_EUK12F5R_read2.fastq.gz	WTCHG_145024	PRJEB14314
T. dicoccoides	AABB	DIC70	FNG	BN168_EUK12F6R_read1.fastq.gz	BN168_EUK12F6R_read2.fastq.gz	WTCHG_145024	PRJEB14314
T. dicoccoides	AABB	DIC70	FNG	BN168_EUK12F7R_read1.fastq.gz	BN168_EUK12F7R_read2.fastq.gz	WTCHG_145024	PRJEB14314
T. dicoccoides	AABB	DIC70	FNG	BN168_EUK12F8R_read1.fastq.gz	BN168_EUK12F8R_read2.fastq.gz	WTCHG_145024	PRJEB14314
T. dicoccoides	AABB	DIC70	FNG	BN168_EUK12F9R_read1.fastq.gz	BN168_EUK12F9R_read2.fastq.gz	WTCHG_145024	PRJEB14314
T. dicoccoides	AABB	DIC70	FNG	BN168_EUK12F10R_read1.fastq.gz	BN168_EUK12F10R_read2.fastq.gz	WTCHG_145024	PRJEB14314
T. dicoccoides	AABB	DIC70	FNG	BN168_EUK12F11R_read1.fastq.gz	BN168_EUK12F11R_read2.fastq.gz	WTCHG_145024	PRJEB14314
T. durum	AABB	Kronos	FNG	BN168_EUK12F12R_read1.fastq.gz	BN168_EUK12F12R_read2.fastq.gz	WTCHG_145024	PRJEB14314
T. durum	AABB	Kronos	FNG	BN168_EUK13F1R_read1.fastq.gz	BN168_EUK13F1R_read2.fastq.gz	WTCHG_145024	PRJEB14314
T. durum	AABB	Kronos	FNG	BN168_EUK13F2R_read1.fastq.gz	BN168_EUK13F2R_read2.fastq.gz	WTCHG_145024	PRJEB14314
T. durum	AABB	Kronos	FNG	BN168_EUK13F3R_read1.fastq.gz	BN168_EUK13F3R_read2.fastq.gz	WTCHG_145024	PRJEB14314
T. durum	AABB	Kronos	FNG	BN168_EUK13F4R_read1.fastq.gz	BN168_EUK13F4R_read2.fastq.gz	WTCHG_145024	PRJEB14314
T. durum	AABB	Kronos	FNG	BN168_EUK13F5R_read1.fastq.gz	BN168_EUK13F5R_read2.fastq.gz	WTCHG_145024	PRJEB14314
T. durum	AABB	Kronos	FNG	BN168_EUK13F6R_read1.fastq.gz	BN168_EUK13F6R_read2.fastq.gz	WTCHG_145024	PRJEB14314
T. durum	AABB	Kronos	FNG	BN168_EUK13F7R_read1.fastq.gz	BN168_EUK13F7R_read2.fastq.gz	WTCHG_145024	PRJEB14314
T. durum	AABB	Kronos	FNG	BN168_EUK13F8R_read1.fastq.gz	BN168_EUK13F8R_read2.fastq.gz	WTCHG_145024	PRJEB14314
T. aestivum	AABBDD	Paragon	FNG	BN168_EUK13F9R_read1.fastq.gz	BN168_EUK13F9R_read2.fastq.gz	WTCHG_145024	PRJEB14314
T. aestivum	AABBDD	Paragon	FNG	BN168_EUK13F10R_read1.fastq.gz	BN168_EUK13F10R_read2.fastq.gz	WTCHG_145024	PRJEB14314
T. aestivum	AABBDD	Paragon	FNG	BN168_EUK13F11R_read1.fastq.gz	BN168_EUK13F11R_read2.fastq.gz	WTCHG_145024	PRJEB14314
T. aestivum	AABBDD	Paragon	FNG	BN168_EUK13F12R_read1.fastq.gz	BN168_EUK13F12R_read2.fastq.gz	WTCHG_145024	PRJEB14314
T. aestivum	AABBDD	Paragon	FNG	BN168_EUK14F1R_read1.fastq.gz	BN168_EUK14F1R_read2.fastq.gz	WTCHG_145024	PRJEB14314
T. aestivum	AABBDD	Paragon	FNG	BN168_EUK14F2R_read1.fastq.gz	BN168_EUK14F2R_read2.fastq.gz	WTCHG_145024	PRJEB14314
T. aestivum	AABBDD	Paragon	FNG	BN168_EUK14F3R_read1.fastq.gz	BN168_EUK14F3R_read2.fastq.gz	WTCHG_145024	PRJEB14314
T. aestivum	AABBDD	Paragon	FNG	BN168_EUK14F4R_read1.fastq.gz	BN168_EUK14F4R_read2.fastq.gz	WTCHG_145024	PRJEB14314
T. aestivum	AABBDD	Paragon	FNG	BN168_EUK14F5R_read1.fastq.gz	BN168_EUK14F5R_read2.fastq.gz	WTCHG_145024	PRJEB14314
T. aestivum	AABBDD	Rialto	FNG	BN168_EUK14F6R_read1.fastq.gz	BN168_EUK14F6R_read2.fastq.gz	WTCHG_145024	PRJEB14314
T. aestivum	AABBDD	Rialto	FNG	BN168_EUK14F7R_read1.fastq.gz	BN168_EUK14F7R_read2.fastq.gz	WTCHG_145024	PRJEB14314
T. aestivum	AABBDD	Rialto	FNG	BN168_EUK14F8R_read1.fastq.gz	BN168_EUK14F8R_read2.fastq.gz	WTCHG_145024	PRJEB14314
T. aestivum	AABBDD	Rialto	FNG	BN168_EUK14F9R_read1.fastq.gz	BN168_EUK14F9R_read2.fastq.gz	WTCHG_145024	PRJEB14314
T. aestivum	AABBDD	Rialto	FNG	BN168_EUK14F10R_read1.fastq.gz	BN168_EUK14F10R_read2.fastq.gz	WTCHG_145024	PRJEB14314
T. aestivum	AABBDD	Rialto	FNG	BN168_EUK14F11R_read1.fastq.gz	BN168_EUK14F11R_read2.fastq.gz	WTCHG_145024	PRJEB14314
T. aestivum	AABBDD	Rialto	FNG	BN168_EUK14F12R_read1.fastq.gz	BN168_EUK14F12R_read2.fastq.gz	WTCHG_145024	PRJEB14314
T. aestivum	AABBDD	Rialto	FNG	BN168_EUK15F1R_read1.fastq.gz	BN168_EUK15F1R_read2.fastq.gz	WTCHG_145024	PRJEB14314
T. aestivum	AABBDD	Rialto	FNG	BN168_EUK15F2R_read1.fastq.gz	BN168_EUK15F2R_read2.fastq.gz	WTCHG_145024	PRJEB14314
T. aestivum	AABBDD	Avalon	FNG	BN168_EUK15F3R_read1.fastq.gz	BN168_EUK15F3R_read2.fastq.gz	WTCHG_145024	PRJEB14314
T. aestivum	AABBDD	Avalon	FNG	BN168_EUK15F4R_read1.fastq.gz	BN168_EUK15F4R_read2.fastq.gz	WTCHG_145024	PRJEB14314
T. aestivum	AABBDD	Avalon	FNG	BN168_EUK15F5R_read1.fastq.gz	BN168_EUK15F5R_read2.fastq.gz	WTCHG_145024	PRJEB14314
T. aestivum	AABBDD	Avalon	FNG	BN168_EUK15F6R_read1.fastq.gz	BN168_EUK15F6R_read2.fastq.gz	WTCHG_145024	PRJEB14314
T. aestivum	AABBDD	Avalon	FNG	BN168_EUK15F7R_read1.fastq.gz	BN168_EUK15F7R_read2.fastq.gz	WTCHG_145024	PRJEB14314
T. aestivum	AABBDD	Avalon	FNG	BN168_EUK15F8R_read1.fastq.gz	BN168_EUK15F8R_read2.fastq.gz	WTCHG_145024	PRJEB14314
T. aestivum	AABBDD	Avalon	FNG	BN168_EUK15F9R_read1.fastq.gz	BN168_EUK15F9R_read2.fastq.gz	WTCHG_145024	PRJEB14314
T. aestivum	AABBDD	Avalon	FNG	BN168_EUK15F10R_read1.fastq.gz	BN168_EUK15F10R_read2.fastq.gz	WTCHG_145024	PRJEB14314
T. aestivum	AABBDD	Avalon	FNG	BN168_EUK15F11R_read1.fastq.gz	BN168_EUK15F11R_read2.fastq.gz	WTCHG_145024	PRJEB14314
T. aestivum	AABBDD	Avalon	FNG	BN168_EUK15F12R_read1.fastq.gz	BN168_EUK15F12R_read2.fastq.gz	WTCHG_145024	PRJEB14314
T. aestivum	AABBDD	Watkins-1190032	FNG	BN168_EUK16F1R_read1.fastq.gz	BN168_EUK16F1R_read2.fastq.gz	WTCHG_145024	PRJEB14314
T. aestivum	AABBDD	Watkins-1190032	FNG	BN168_EUK16F2R_read1.fastq.gz	BN168_EUK16F2R_read2.fastq.gz	WTCHG_145024	PRJEB14314
T. aestivum	AABBDD	Watkins-1190032	FNG	BN168_EUK16F3R_read1.fastq.gz	BN168_EUK16F3R_read2.fastq.gz	WTCHG_145024	PRJEB14314
T. aestivum	AABBDD	Watkins-1190032	FNG	BN168_EUK16F4R_read1.fastq.gz	BN168_EUK16F4R_read2.fastq.gz	WTCHG_145024	PRJEB14314
T. aestivum	AABBDD	Watkins-1190032	FNG	BN168_EUK16F5R_read1.fastq.gz	BN168_EUK16F5R_read2.fastq.gz	WTCHG_145024	PRJEB14314
T. aestivum	AABBDD	Watkins-1190032	FNG	BN168_EUK16F6R_read1.fastq.gz	BN168_EUK16F6R_read2.fastq.gz	WTCHG_145024	PRJEB14314
T. aestivum	AABBDD	Watkins-1190032	FNG	BN168_EUK16F7R_read1.fastq.gz	BN168_EUK16F7R_read2.fastq.gz	WTCHG_145024	PRJEB14314
T. aestivum	AABBDD	Watkins-1190032	FNG	BN168_EUK16F8R_read1.fastq.gz	BN168_EUK16F8R_read2.fastq.gz	WTCHG_145024	PRJEB14314
T. aestivum	AABBDD	Watkins-1190032	FNG	BN168_EUK16F9R_read1.fastq.gz	BN168_EUK16F9R_read2.fastq.gz	WTCHG_145024	PRJEB14314
unplanted			FNG	BN168_EUK16F10R_read1.fastq.gz	BN168_EUK16F10R_read2.fastq.gz	WTCHG_145024	PRJEB14314
unplanted			FNG	BN168_EUK16F11R_read1.fastq.gz	BN168_EUK16F11R_read2.fastq.gz	WTCHG_145024	PRJEB14314
unplanted			FNG	BN168_EUK16F12R_read1.fastq.gz	BN168_EUK16F12R_read2.fastq.gz	WTCHG_145024	PRJEB14314
unplanted			FNG	BN168_EUK17F1R_read1.fastq.gz	BN168_EUK17F1R_read2.fastq.gz	WTCHG_145024	PRJEB14314
unplanted			FNG	BN168_EUK17F2R_read1.fastq.gz	BN168_EUK17F2R_read2.fastq.gz	WTCHG_145024	PRJEB14314
unplanted			FNG	BN168_EUK17F3R_read1.fastq.gz	BN168_EUK17F3R_read2.fastq.gz	WTCHG_145024	PRJEB14314
unplanted			FNG	BN168_EUK17F4R_read1.fastq.gz	BN168_EUK17F4R_read2.fastq.gz	WTCHG_145024	PRJEB14314
unplanted			FNG	BN168_EUK17F5R_read1.fastq.gz	BN168_EUK17F5R_read2.fastq.gz	WTCHG_145024	PRJEB14314
unplanted			FNG	BN168_EUK17F6R_read1.fastq.gz	BN168_EUK17F6R_read2.fastq.gz	WTCHG_145024	PRJEB14314
unplanted			FNG	BN168_EUK17F7R_read1.fastq.gz	BN168_EUK17F7R_read2.fastq.gz	WTCHG_145024	PRJEB14314
Synthetic	AABBDD	NIAB SHW 023	OOM	BN168_EUK1F1R_read1.fastq.gz	BN168_EUK1F1R_read2.fastq.gz	WTCHG_145024	PRJEB14314
Synthetic	AABBDD	NIAB SHW 023	OOM	BN168_EUK1F2R_read1.fastq.gz	BN168_EUK1F2R_read2.fastq.gz	WTCHG_145024	PRJEB14314
Synthetic	AABBDD	NIAB SHW 023	OOM	BN168_EUK1F3R_read1.fastq.gz	BN168_EUK1F3R_read2.fastq.gz	WTCHG_145024	PRJEB14314
Synthetic	AABBDD	NIAB SHW 023	OOM	BN168_EUK1F4R_read1.fastq.gz	BN168_EUK1F4R_read2.fastq.gz	WTCHG_145024	PRJEB14314
Synthetic	AABBDD	NIAB SHW 023	OOM	BN168_EUK1F5R_read1.fastq.gz	BN168_EUK1F5R_read2.fastq.gz	WTCHG_145024	PRJEB14314
Synthetic	AABBDD	NIAB SHW 023	OOM	BN168_EUK1F6R_read1.fastq.gz	BN168_EUK1F6R_read2.fastq.gz	WTCHG_145024	PRJEB14314
Synthetic	AABBDD	NIAB SHW 023	OOM	BN168_EUK1F7R_read1.fastq.gz	BN168_EUK1F7R_read2.fastq.gz	WTCHG_145024	PRJEB14314
Synthetic	AABBDD	NIAB SHW 023	OOM	BN168_EUK1F8R_read1.fastq.gz	BN168_EUK1F8R_read2.fastq.gz	WTCHG_145024	PRJEB14314
Synthetic	AABBDD	NIAB SHW 023	OOM	BN168_EUK1F9R_read1.fastq.gz	BN168_EUK1F9R_read2.fastq.gz	WTCHG_145024	PRJEB14314
Synthetic	AABBDD	NIAB SHW 023	OOM	BN168_EUK1F10R_read1.fastq.gz	BN168_EUK1F10R_read2.fastq.gz	WTCHG_145024	PRJEB14314
Synthetic	AABBDD	NIAB SHW 041	OOM	BN168_EUK1F11R_read1.fastq.gz	BN168_EUK1F11R_read2.fastq.gz	WTCHG_145024	PRJEB14314
Synthetic	AABBDD	NIAB SHW 041	OOM	BN168_EUK1F12R_read1.fastq.gz	BN168_EUK1F12R_read2.fastq.gz	WTCHG_145024	PRJEB14314
Synthetic	AABBDD	NIAB SHW 041	OOM	BN168_EUK2F1R_read1.fastq.gz	BN168_EUK2F1R_read2.fastq.gz	WTCHG_145024	PRJEB14314
Synthetic	AABBDD	NIAB SHW 041	OOM	BN168_EUK2F2R_read1.fastq.gz	BN168_EUK2F2R_read2.fastq.gz	WTCHG_145024	PRJEB14314
Synthetic	AABBDD	NIAB SHW 041	OOM	BN168_EUK2F3R_read1.fastq.gz	BN168_EUK2F3R_read2.fastq.gz	WTCHG_145024	PRJEB14314
Synthetic	AABBDD	NIAB SHW 041	OOM	BN168_EUK2F4R_read1.fastq.gz	BN168_EUK2F4R_read2.fastq.gz	WTCHG_145024	PRJEB14314
Synthetic	AABBDD	NIAB SHW 041	OOM	BN168_EUK2F5R_read1.fastq.gz	BN168_EUK2F5R_read2.fastq.gz	WTCHG_145024	PRJEB14314
Synthetic	AABBDD	NIAB SHW 041	OOM	BN168_EUK2F6R_read1.fastq.gz	BN168_EUK2F6R_read2.fastq.gz	WTCHG_145024	PRJEB14314
Synthetic	AABBDD	NIAB SHW 041	OOM	BN168_EUK2F7R_read1.fastq.gz	BN168_EUK2F7R_read2.fastq.gz	WTCHG_145024	PRJEB14314
Synthetic	AABBDD	NIAB SHW 041	OOM	BN168_EUK2F8R_read1.fastq.gz	BN168_EUK2F8R_read2.fastq.gz	WTCHG_145024	PRJEB14314
Synthetic	AABBDD	NIAB SHW 054	OOM	BN168_EUK2F9R_read1.fastq.gz	BN168_EUK2F9R_read2.fastq.gz	WTCHG_145024	PRJEB14314
Synthetic	AABBDD	NIAB SHW 054	OOM	BN168_EUK2F10R_read1.fastq.gz	BN168_EUK2F10R_read2.fastq.gz	WTCHG_145024	PRJEB14314
Synthetic	AABBDD	NIAB SHW 054	OOM	BN168_EUK2F11R_read1.fastq.gz	BN168_EUK2F11R_read2.fastq.gz	WTCHG_145024	PRJEB14314
Synthetic	AABBDD	NIAB SHW 054	OOM	BN168_EUK2F12R_read1.fastq.gz	BN168_EUK2F12R_read2.fastq.gz	WTCHG_145024	PRJEB14314
Synthetic	AABBDD	NIAB SHW 054	OOM	BN168_EUK3F1R_read1.fastq.gz	BN168_EUK3F1R_read2.fastq.gz	WTCHG_145024	PRJEB14314
Synthetic	AABBDD	NIAB SHW 054	OOM	BN168_EUK3F2R_read1.fastq.gz	BN168_EUK3F2R_read2.fastq.gz	WTCHG_145024	PRJEB14314
Synthetic	AABBDD	NIAB SHW 054	OOM	BN168_EUK3F3R_read1.fastq.gz	BN168_EUK3F3R_read2.fastq.gz	WTCHG_145024	PRJEB14314
Synthetic	AABBDD	NIAB SHW 054	OOM	BN168_EUK3F4R_read1.fastq.gz	BN168_EUK3F4R_read2.fastq.gz	WTCHG_145024	PRJEB14314
Synthetic	AABBDD	NIAB SHW 054	OOM	BN168_EUK3F5R_read1.fastq.gz	BN168_EUK3F5R_read2.fastq.gz	WTCHG_145024	PRJEB14314
Synthetic	AABBDD	NIAB SHW 054	OOM	BN168_EUK3F6R_read1.fastq.gz	BN168_EUK3F6R_read2.fastq.gz	WTCHG_145024	PRJEB14314
Synthetic	AABBDD	NIAB SHW 055	OOM	BN168_EUK3F7R_read1.fastq.gz	BN168_EUK3F7R_read2.fastq.gz	WTCHG_145024	PRJEB14314
Synthetic	AABBDD	NIAB SHW 055	OOM	BN168_EUK3F8R_read1.fastq.gz	BN168_EUK3F8R_read2.fastq.gz	WTCHG_145024	PRJEB14314
Synthetic	AABBDD	NIAB SHW 055	OOM	BN168_EUK3F9R_read1.fastq.gz	BN168_EUK3F9R_read2.fastq.gz	WTCHG_145024	PRJEB14314
Synthetic	AABBDD	NIAB SHW 055	OOM	BN168_EUK3F10R_read1.fastq.gz	BN168_EUK3F10R_read2.fastq.gz	WTCHG_145024	PRJEB14314
Synthetic	AABBDD	NIAB SHW 055	OOM	BN168_EUK3F11R_read1.fastq.gz	BN168_EUK3F11R_read2.fastq.gz	WTCHG_145024	PRJEB14314
Synthetic	AABBDD	NIAB SHW 055	OOM	BN168_EUK3F12R_read1.fastq.gz	BN168_EUK3F12R_read2.fastq.gz	WTCHG_145024	PRJEB14314
Synthetic	AABBDD	NIAB SHW 055	OOM	BN168_EUK4F1R_read1.fastq.gz	BN168_EUK4F1R_read2.fastq.gz	WTCHG_145024	PRJEB14314
Synthetic	AABBDD	NIAB SHW 055	OOM	BN168_EUK4F2R_read1.fastq.gz	BN168_EUK4F2R_read2.fastq.gz	WTCHG_145024	PRJEB14314
Synthetic	AABBDD	NIAB SHW 055	OOM	BN168_EUK4F3R_read1.fastq.gz	BN168_EUK4F3R_read2.fastq.gz	WTCHG_145024	PRJEB14314
Synthetic	AABBDD	NIAB SHW 055	OOM	BN168_EUK4F4R_read1.fastq.gz	BN168_EUK4F4R_read2.fastq.gz	WTCHG_145024	PRJEB14314
Ae.tauschii	DD	WX 895	OOM	BN168_EUK4F5R_read1.fastq.gz	BN168_EUK4F5R_read2.fastq.gz	WTCHG_145024	PRJEB14314
Ae.tauschii	DD	WX 895	OOM	BN168_EUK4F6R_read1.fastq.gz	BN168_EUK4F6R_read2.fastq.gz	WTCHG_145024	PRJEB14314
Ae.tauschii	DD	WX 895	OOM	BN168_EUK4F7R_read1.fastq.gz	BN168_EUK4F7R_read2.fastq.gz	WTCHG_145024	PRJEB14314
Ae.tauschii	DD	WX 895	OOM	BN168_EUK4F8R_read1.fastq.gz	BN168_EUK4F8R_read2.fastq.gz	WTCHG_145024	PRJEB14314
Ae.tauschii	DD	WX 895	OOM	BN168_EUK4F9R_read1.fastq.gz	BN168_EUK4F9R_read2.fastq.gz	WTCHG_145024	PRJEB14314
Ae.tauschii	DD	WX 895	OOM	BN168_EUK4F10R_read1.fastq.gz	BN168_EUK4F10R_read2.fastq.gz	WTCHG_145024	PRJEB14314
Ae.tauschii	DD	WX 895	OOM	BN168_EUK4F11R_read1.fastq.gz	BN168_EUK4F11R_read2.fastq.gz	WTCHG_145024	PRJEB14314
Ae.tauschii	DD	WX 895	OOM	BN168_EUK4F12R_read1.fastq.gz	BN168_EUK4F12R_read2.fastq.gz	WTCHG_145024	PRJEB14314
Ae.tauschii	DD	ENT 336	OOM	BN168_EUK5F1R_read1.fastq.gz	BN168_EUK5F1R_read2.fastq.gz	WTCHG_145024	PRJEB14314
Ae.tauschii	DD	ENT 336	OOM	BN168_EUK5F2R_read1.fastq.gz	BN168_EUK5F2R_read2.fastq.gz	WTCHG_145024	PRJEB14314
Ae.tauschii	DD	ENT 336	OOM	BN168_EUK5F3R_read1.fastq.gz	BN168_EUK5F3R_read2.fastq.gz	WTCHG_145024	PRJEB14314
Ae.tauschii	DD	ENT 336	OOM	BN168_EUK5F4R_read1.fastq.gz	BN168_EUK5F4R_read2.fastq.gz	WTCHG_145024	PRJEB14314
Ae.tauschii	DD	ENT 336	OOM	BN168_EUK5F5R_read1.fastq.gz	BN168_EUK5F5R_read2.fastq.gz	WTCHG_145024	PRJEB14314
Ae.tauschii	DD	ENT 336	OOM	BN168_EUK5F6R_read1.fastq.gz	BN168_EUK5F6R_read2.fastq.gz	WTCHG_145024	PRJEB14314
Ae.tauschii	DD	ENT 336	OOM	BN168_EUK5F7R_read1.fastq.gz	BN168_EUK5F7R_read2.fastq.gz	WTCHG_145024	PRJEB14314
Ae.tauschii	DD	ENT 336	OOM	BN168_EUK5F8R_read1.fastq.gz	BN168_EUK5F8R_read2.fastq.gz	WTCHG_145024	PRJEB14314
Ae.tauschii	DD	ENT 336	OOM	BN168_EUK5F9R_read1.fastq.gz	BN168_EUK5F9R_read2.fastq.gz	WTCHG_145024	PRJEB14314
Ae.tauschii	DD	ENT 336	OOM	BN168_EUK5F10R_read1.fastq.gz	BN168_EUK5F10R_read2.fastq.gz	WTCHG_145024	PRJEB14314
Ae.tauschii	DD	ENT 392	OOM	BN168_EUK5F11R_read1.fastq.gz	BN168_EUK5F11R_read2.fastq.gz	WTCHG_145024	PRJEB14314
Ae.tauschii	DD	ENT 392	OOM	BN168_EUK5F12R_read1.fastq.gz	BN168_EUK5F12R_read2.fastq.gz	WTCHG_145024	PRJEB14314
Ae.tauschii	DD	ENT 392	OOM	BN168_EUK6F1R_read1.fastq.gz	BN168_EUK6F1R_read2.fastq.gz	WTCHG_145024	PRJEB14314
Ae.tauschii	DD	ENT 392	OOM	BN168_EUK6F2R_read1.fastq.gz	BN168_EUK6F2R_read2.fastq.gz	WTCHG_145024	PRJEB14314
Ae.tauschii	DD	ENT 392	OOM	BN168_EUK6F3R_read1.fastq.gz	BN168_EUK6F3R_read2.fastq.gz	WTCHG_145024	PRJEB14314
Ae.tauschii	DD	ENT 392	OOM	BN168_EUK6F4R_read1.fastq.gz	BN168_EUK6F4R_read2.fastq.gz	WTCHG_145024	PRJEB14314
Ae.tauschii	DD	ENT 392	OOM	BN168_EUK6F5R_read1.fastq.gz	BN168_EUK6F5R_read2.fastq.gz	WTCHG_145024	PRJEB14314
Ae.tauschii	DD	ENT 392	OOM	BN168_EUK6F6R_read1.fastq.gz	BN168_EUK6F6R_read2.fastq.gz	WTCHG_145024	PRJEB14314
Ae.tauschii	DD	ENT 088	OOM	BN168_EUK6F7R_read1.fastq.gz	BN168_EUK6F7R_read2.fastq.gz	WTCHG_145024	PRJEB14314
Ae.tauschii	DD	ENT 088	OOM	BN168_EUK6F8R_read1.fastq.gz	BN168_EUK6F8R_read2.fastq.gz	WTCHG_145024	PRJEB14314
Ae.tauschii	DD	ENT 088	OOM	BN168_EUK6F9R_read1.fastq.gz	BN168_EUK6F9R_read2.fastq.gz	WTCHG_145024	PRJEB14314
Ae.tauschii	DD	ENT 088	OOM	BN168_EUK6F10R_read1.fastq.gz	BN168_EUK6F10R_read2.fastq.gz	WTCHG_145024	PRJEB14314
Ae.tauschii	DD	ENT 088	OOM	BN168_EUK6F11R_read1.fastq.gz	BN168_EUK6F11R_read2.fastq.gz	WTCHG_145024	PRJEB14314
Ae.tauschii	DD	ENT 088	OOM	BN168_EUK6F12R_read1.fastq.gz	BN168_EUK6F12R_read2.fastq.gz	WTCHG_145024	PRJEB14314
Ae.tauschii	DD	ENT 088	OOM	BN168_EUK7F1R_read1.fastq.gz	BN168_EUK7F1R_read2.fastq.gz	WTCHG_145024	PRJEB14314
T. durum	AABB	HOH 501	OOM	BN168_EUK7F2R_read1.fastq.gz	BN168_EUK7F2R_read2.fastq.gz	WTCHG_145024	PRJEB14314
T. durum	AABB	HOH 501	OOM	BN168_EUK7F3R_read1.fastq.gz	BN168_EUK7F3R_read2.fastq.gz	WTCHG_145024	PRJEB14314
T. durum	AABB	HOH 501	OOM	BN168_EUK7F4R_read1.fastq.gz	BN168_EUK7F4R_read2.fastq.gz	WTCHG_145024	PRJEB14314
T. durum	AABB	HOH 501	OOM	BN168_EUK7F5R_read1.fastq.gz	BN168_EUK7F5R_read2.fastq.gz	WTCHG_145024	PRJEB14314
T. durum	AABB	HOH 501	OOM	BN168_EUK7F6R_read1.fastq.gz	BN168_EUK7F6R_read2.fastq.gz	WTCHG_145024	PRJEB14314
T. durum	AABB	HOH 501	OOM	BN168_EUK7F7R_read1.fastq.gz	BN168_EUK7F7R_read2.fastq.gz	WTCHG_145024	PRJEB14314
T. durum	AABB	HOH 501	OOM	BN168_EUK7F8R_read1.fastq.gz	BN168_EUK7F8R_read2.fastq.gz	WTCHG_145024	PRJEB14314
T. durum	AABB	HOH 501	OOM	BN168_EUK7F9R_read1.fastq.gz	BN168_EUK7F9R_read2.fastq.gz	WTCHG_145024	PRJEB14314
T. durum	AABB	BIENSUR	OOM	BN168_EUK7F10R_read1.fastq.gz	BN168_EUK7F10R_read2.fastq.gz	WTCHG_145024	PRJEB14314
T. durum	AABB	BIENSUR	OOM	BN168_EUK7F11R_read1.fastq.gz	BN168_EUK7F11R_read2.fastq.gz	WTCHG_145024	PRJEB14314
T. durum	AABB	BIENSUR	OOM	BN168_EUK7F12R_read1.fastq.gz	BN168_EUK7F12R_read2.fastq.gz	WTCHG_145024	PRJEB14314
T. durum	AABB	BIENSUR	OOM	BN168_EUK8F1R_read1.fastq.gz	BN168_EUK8F1R_read2.fastq.gz	WTCHG_145024	PRJEB14314
T. durum	AABB	BIENSUR	OOM	BN168_EUK8F2R_read1.fastq.gz	BN168_EUK8F2R_read2.fastq.gz	WTCHG_145024	PRJEB14314
T. durum	AABB	BIENSUR	OOM	BN168_EUK8F3R_read1.fastq.gz	BN168_EUK8F3R_read2.fastq.gz	WTCHG_145024	PRJEB14314
T. durum	AABB	BIENSUR	OOM	BN168_EUK8F4R_read1.fastq.gz	BN168_EUK8F4R_read2.fastq.gz	WTCHG_145024	PRJEB14314
T. durum	AABB	BIENSUR	OOM	BN168_EUK8F5R_read1.fastq.gz	BN168_EUK8F5R_read2.fastq.gz	WTCHG_145024	PRJEB14314
BC1	AABBDD	NIAB SHW BC 035	OOM	BN168_EUK8F6R_read1.fastq.gz	BN168_EUK8F6R_read2.fastq.gz	WTCHG_145024	PRJEB14314
BC1	AABBDD	NIAB SHW BC 035	OOM	BN168_EUK8F7R_read1.fastq.gz	BN168_EUK8F7R_read2.fastq.gz	WTCHG_145024	PRJEB14314
BC1	AABBDD	NIAB SHW BC 035	OOM	BN168_EUK8F8R_read1.fastq.gz	BN168_EUK8F8R_read2.fastq.gz	WTCHG_145024	PRJEB14314
BC1	AABBDD	NIAB SHW BC 035	OOM	BN168_EUK8F9R_read1.fastq.gz	BN168_EUK8F9R_read2.fastq.gz	WTCHG_145024	PRJEB14314
BC1	AABBDD	NIAB SHW BC 035	OOM	BN168_EUK8F10R_read1.fastq.gz	BN168_EUK8F10R_read2.fastq.gz	WTCHG_145024	PRJEB14314
BC1	AABBDD	NIAB SHW BC 035	OOM	BN168_EUK8F11R_read1.fastq.gz	BN168_EUK8F11R_read2.fastq.gz	WTCHG_145024	PRJEB14314
BC1	AABBDD	NIAB SHW BC 035	OOM	BN168_EUK8F12R_read1.fastq.gz	BN168_EUK8F12R_read2.fastq.gz	WTCHG_145024	PRJEB14314
BC1	AABBDD	NIAB SHW BC 161	OOM	BN168_EUK9F1R_read1.fastq.gz	BN168_EUK9F1R_read2.fastq.gz	WTCHG_145024	PRJEB14314
BC1	AABBDD	NIAB SHW BC 161	OOM	BN168_EUK9F2R_read1.fastq.gz	BN168_EUK9F2R_read2.fastq.gz	WTCHG_145024	PRJEB14314
BC1	AABBDD	NIAB SHW BC 161	OOM	BN168_EUK9F3R_read1.fastq.gz	BN168_EUK9F3R_read2.fastq.gz	WTCHG_145024	PRJEB14314
BC1	AABBDD	NIAB SHW BC 161	OOM	BN168_EUK9F4R_read1.fastq.gz	BN168_EUK9F4R_read2.fastq.gz	WTCHG_145024	PRJEB14314
BC1	AABBDD	NIAB SHW BC 161	OOM	BN168_EUK9F5R_read1.fastq.gz	BN168_EUK9F5R_read2.fastq.gz	WTCHG_145024	PRJEB14314
BC1	AABBDD	NIAB SHW BC 161	OOM	BN168_EUK9F6R_read1.fastq.gz	BN168_EUK9F6R_read2.fastq.gz	WTCHG_145024	PRJEB14314
BC1	AABBDD	NIAB SHW BC 167	OOM	BN168_EUK9F7R_read1.fastq.gz	BN168_EUK9F7R_read2.fastq.gz	WTCHG_145024	PRJEB14314
BC1	AABBDD	NIAB SHW BC 167	OOM	BN168_EUK9F8R_read1.fastq.gz	BN168_EUK9F8R_read2.fastq.gz	WTCHG_145024	PRJEB14314
BC1	AABBDD	NIAB SHW BC 167	OOM	BN168_EUK9F9R_read1.fastq.gz	BN168_EUK9F9R_read2.fastq.gz	WTCHG_145024	PRJEB14314
BC1	AABBDD	NIAB SHW BC 167	OOM	BN168_EUK9F10R_read1.fastq.gz	BN168_EUK9F10R_read2.fastq.gz	WTCHG_145024	PRJEB14314
BC1	AABBDD	NIAB SHW BC 167	OOM	BN168_EUK9F11R_read1.fastq.gz	BN168_EUK9F11R_read2.fastq.gz	WTCHG_145024	PRJEB14314
BC1	AABBDD	NIAB SHW BC 167	OOM	BN168_EUK9F12R_read1.fastq.gz	BN168_EUK9F12R_read2.fastq.gz	WTCHG_145024	PRJEB14314
BC1	AABBDD	NIAB SHW BC 167	OOM	BN168_EUK10F1R_read1.fastq.gz	BN168_EUK10F1R_read2.fastq.gz	WTCHG_145024	PRJEB14314
BC1	AABBDD	NIAB SHW BC 168	OOM	BN168_EUK10F2R_read1.fastq.gz	BN168_EUK10F2R_read2.fastq.gz	WTCHG_145024	PRJEB14314
BC1	AABBDD	NIAB SHW BC 168	OOM	BN168_EUK10F3R_read1.fastq.gz	BN168_EUK10F3R_read2.fastq.gz	WTCHG_145024	PRJEB14314
BC1	AABBDD	NIAB SHW BC 168	OOM	BN168_EUK10F4R_read1.fastq.gz	BN168_EUK10F4R_read2.fastq.gz	WTCHG_145024	PRJEB14314
BC1	AABBDD	NIAB SHW BC 168	OOM	BN168_EUK10F5R_read1.fastq.gz	BN168_EUK10F5R_read2.fastq.gz	WTCHG_145024	PRJEB14314
BC1	AABBDD	NIAB SHW BC 168	OOM	BN168_EUK10F6R_read1.fastq.gz	BN168_EUK10F6R_read2.fastq.gz	WTCHG_145024	PRJEB14314
BC1	AABBDD	NIAB SHW BC 168	OOM	BN168_EUK10F7R_read1.fastq.gz	BN168_EUK10F7R_read2.fastq.gz	WTCHG_145024	PRJEB14314
BC1	AABBDD	NIAB SHW BC 168	OOM	BN168_EUK10F8R_read1.fastq.gz	BN168_EUK10F8R_read2.fastq.gz	WTCHG_145024	PRJEB14314
BC1	AABBDD	NIAB SHW BC 168	OOM	BN168_EUK10F9R_read1.fastq.gz	BN168_EUK10F9R_read2.fastq.gz	WTCHG_145024	PRJEB14314
BC1	AABBDD	NIAB SHW BC 168	OOM	BN168_EUK10F10R_read1.fastq.gz	BN168_EUK10F10R_read2.fastq.gz	WTCHG_145024	PRJEB14314
BC1	AABBDD	NIAB SHW BC 168	OOM	BN168_EUK10F11R_read1.fastq.gz	BN168_EUK10F11R_read2.fastq.gz	WTCHG_145024	PRJEB14314
T. dicoccoides	AABB	TTD140	OOM	BN168_EUK10F12R_read1.fastq.gz	BN168_EUK10F12R_read2.fastq.gz	WTCHG_145024	PRJEB14314
T. dicoccoides	AABB	TTD140	OOM	BN168_EUK11F1R_read1.fastq.gz	BN168_EUK11F1R_read2.fastq.gz	WTCHG_145024	PRJEB14314
T. dicoccoides	AABB	TTD140	OOM	BN168_EUK11F2R_read1.fastq.gz	BN168_EUK11F2R_read2.fastq.gz	WTCHG_145024	PRJEB14314
T. dicoccoides	AABB	TTD140	OOM	BN168_EUK11F3R_read1.fastq.gz	BN168_EUK11F3R_read2.fastq.gz	WTCHG_145024	PRJEB14314
T. dicoccoides	AABB	TTD140	OOM	BN168_EUK11F4R_read1.fastq.gz	BN168_EUK11F4R_read2.fastq.gz	WTCHG_145024	PRJEB14314
T. dicoccoides	AABB	TTD140	OOM	BN168_EUK11F5R_read1.fastq.gz	BN168_EUK11F5R_read2.fastq.gz	WTCHG_145024	PRJEB14314
T. dicoccoides	AABB	DIC63	OOM	BN168_EUK11F6R_read1.fastq.gz	BN168_EUK11F6R_read2.fastq.gz	WTCHG_145024	PRJEB14314
T. dicoccoides	AABB	DIC63	OOM	BN168_EUK11F7R_read1.fastq.gz	BN168_EUK11F7R_read2.fastq.gz	WTCHG_145024	PRJEB14314
T. dicoccoides	AABB	DIC63	OOM	BN168_EUK11F8R_read1.fastq.gz	BN168_EUK11F8R_read2.fastq.gz	WTCHG_145024	PRJEB14314
T. dicoccoides	AABB	DIC63	OOM	BN168_EUK11F9R_read1.fastq.gz	BN168_EUK11F9R_read2.fastq.gz	WTCHG_145024	PRJEB14314
T. dicoccoides	AABB	DIC63	OOM	BN168_EUK11F10R_read1.fastq.gz	BN168_EUK11F10R_read2.fastq.gz	WTCHG_145024	PRJEB14314
T. dicoccoides	AABB	DIC63	OOM	BN168_EUK11F11R_read1.fastq.gz	BN168_EUK11F11R_read2.fastq.gz	WTCHG_145024	PRJEB14314
T. dicoccoides	AABB	DIC63	OOM	BN168_EUK11F12R_read1.fastq.gz	BN168_EUK11F12R_read2.fastq.gz	WTCHG_145024	PRJEB14314
T. dicoccoides	AABB	DIC63	OOM	BN168_EUK12F1R_read1.fastq.gz	BN168_EUK12F1R_read2.fastq.gz	WTCHG_145024	PRJEB14314
T. dicoccoides	AABB	DIC70	OOM	BN168_EUK12F2R_read1.fastq.gz	BN168_EUK12F2R_read2.fastq.gz	WTCHG_145024	PRJEB14314
T. dicoccoides	AABB	DIC70	OOM	BN168_EUK12F3R_read1.fastq.gz	BN168_EUK12F3R_read2.fastq.gz	WTCHG_145024	PRJEB14314
T. dicoccoides	AABB	DIC70	OOM	BN168_EUK12F4R_read1.fastq.gz	BN168_EUK12F4R_read2.fastq.gz	WTCHG_145024	PRJEB14314
T. dicoccoides	AABB	DIC70	OOM	BN168_EUK12F5R_read1.fastq.gz	BN168_EUK12F5R_read2.fastq.gz	WTCHG_145024	PRJEB14314
T. dicoccoides	AABB	DIC70	OOM	BN168_EUK12F6R_read1.fastq.gz	BN168_EUK12F6R_read2.fastq.gz	WTCHG_145024	PRJEB14314
T. dicoccoides	AABB	DIC70	OOM	BN168_EUK12F7R_read1.fastq.gz	BN168_EUK12F7R_read2.fastq.gz	WTCHG_145024	PRJEB14314
T. dicoccoides	AABB	DIC70	OOM	BN168_EUK12F8R_read1.fastq.gz	BN168_EUK12F8R_read2.fastq.gz	WTCHG_145024	PRJEB14314
T. dicoccoides	AABB	DIC70	OOM	BN168_EUK12F9R_read1.fastq.gz	BN168_EUK12F9R_read2.fastq.gz	WTCHG_145024	PRJEB14314
T. dicoccoides	AABB	DIC70	OOM	BN168_EUK12F10R_read1.fastq.gz	BN168_EUK12F10R_read2.fastq.gz	WTCHG_145024	PRJEB14314
T. dicoccoides	AABB	DIC70	OOM	BN168_EUK12F11R_read1.fastq.gz	BN168_EUK12F11R_read2.fastq.gz	WTCHG_145024	PRJEB14314
T. durum	AABB	Kronos	OOM	BN168_EUK12F12R_read1.fastq.gz	BN168_EUK12F12R_read2.fastq.gz	WTCHG_145024	PRJEB14314
T. durum	AABB	Kronos	OOM	BN168_EUK13F1R_read1.fastq.gz	BN168_EUK13F1R_read2.fastq.gz	WTCHG_145024	PRJEB14314
T. durum	AABB	Kronos	OOM	BN168_EUK13F2R_read1.fastq.gz	BN168_EUK13F2R_read2.fastq.gz	WTCHG_145024	PRJEB14314
T. durum	AABB	Kronos	OOM	BN168_EUK13F3R_read1.fastq.gz	BN168_EUK13F3R_read2.fastq.gz	WTCHG_145024	PRJEB14314
T. durum	AABB	Kronos	OOM	BN168_EUK13F4R_read1.fastq.gz	BN168_EUK13F4R_read2.fastq.gz	WTCHG_145024	PRJEB14314
T. durum	AABB	Kronos	OOM	BN168_EUK13F5R_read1.fastq.gz	BN168_EUK13F5R_read2.fastq.gz	WTCHG_145024	PRJEB14314
T. durum	AABB	Kronos	OOM	BN168_EUK13F6R_read1.fastq.gz	BN168_EUK13F6R_read2.fastq.gz	WTCHG_145024	PRJEB14314
T. durum	AABB	Kronos	OOM	BN168_EUK13F7R_read1.fastq.gz	BN168_EUK13F7R_read2.fastq.gz	WTCHG_145024	PRJEB14314
T. durum	AABB	Kronos	OOM	BN168_EUK13F8R_read1.fastq.gz	BN168_EUK13F8R_read2.fastq.gz	WTCHG_145024	PRJEB14314
T. aestivum	AABBDD	Paragon	OOM	BN168_EUK13F9R_read1.fastq.gz	BN168_EUK13F9R_read2.fastq.gz	WTCHG_145024	PRJEB14314
T. aestivum	AABBDD	Paragon	OOM	BN168_EUK13F10R_read1.fastq.gz	BN168_EUK13F10R_read2.fastq.gz	WTCHG_145024	PRJEB14314
T. aestivum	AABBDD	Paragon	OOM	BN168_EUK13F11R_read1.fastq.gz	BN168_EUK13F11R_read2.fastq.gz	WTCHG_145024	PRJEB14314
T. aestivum	AABBDD	Paragon	OOM	BN168_EUK13F12R_read1.fastq.gz	BN168_EUK13F12R_read2.fastq.gz	WTCHG_145024	PRJEB14314
T. aestivum	AABBDD	Paragon	OOM	BN168_EUK14F1R_read1.fastq.gz	BN168_EUK14F1R_read2.fastq.gz	WTCHG_145024	PRJEB14314
T. aestivum	AABBDD	Paragon	OOM	BN168_EUK14F2R_read1.fastq.gz	BN168_EUK14F2R_read2.fastq.gz	WTCHG_145024	PRJEB14314
T. aestivum	AABBDD	Paragon	OOM	BN168_EUK14F3R_read1.fastq.gz	BN168_EUK14F3R_read2.fastq.gz	WTCHG_145024	PRJEB14314
T. aestivum	AABBDD	Paragon	OOM	BN168_EUK14F4R_read1.fastq.gz	BN168_EUK14F4R_read2.fastq.gz	WTCHG_145024	PRJEB14314
T. aestivum	AABBDD	Paragon	OOM	BN168_EUK14F5R_read1.fastq.gz	BN168_EUK14F5R_read2.fastq.gz	WTCHG_145024	PRJEB14314
T. aestivum	AABBDD	Rialto	OOM	BN168_EUK14F6R_read1.fastq.gz	BN168_EUK14F6R_read2.fastq.gz	WTCHG_145024	PRJEB14314
T. aestivum	AABBDD	Rialto	OOM	BN168_EUK14F7R_read1.fastq.gz	BN168_EUK14F7R_read2.fastq.gz	WTCHG_145024	PRJEB14314
T. aestivum	AABBDD	Rialto	OOM	BN168_EUK14F8R_read1.fastq.gz	BN168_EUK14F8R_read2.fastq.gz	WTCHG_145024	PRJEB14314
T. aestivum	AABBDD	Rialto	OOM	BN168_EUK14F9R_read1.fastq.gz	BN168_EUK14F9R_read2.fastq.gz	WTCHG_145024	PRJEB14314
T. aestivum	AABBDD	Rialto	OOM	BN168_EUK14F10R_read1.fastq.gz	BN168_EUK14F10R_read2.fastq.gz	WTCHG_145024	PRJEB14314
T. aestivum	AABBDD	Rialto	OOM	BN168_EUK14F11R_read1.fastq.gz	BN168_EUK14F11R_read2.fastq.gz	WTCHG_145024	PRJEB14314
T. aestivum	AABBDD	Rialto	OOM	BN168_EUK14F12R_read1.fastq.gz	BN168_EUK14F12R_read2.fastq.gz	WTCHG_145024	PRJEB14314
T. aestivum	AABBDD	Rialto	OOM	BN168_EUK15F1R_read1.fastq.gz	BN168_EUK15F1R_read2.fastq.gz	WTCHG_145024	PRJEB14314
T. aestivum	AABBDD	Rialto	OOM	BN168_EUK15F2R_read1.fastq.gz	BN168_EUK15F2R_read2.fastq.gz	WTCHG_145024	PRJEB14314
T. aestivum	AABBDD	Avalon	OOM	BN168_EUK15F3R_read1.fastq.gz	BN168_EUK15F3R_read2.fastq.gz	WTCHG_145024	PRJEB14314
T. aestivum	AABBDD	Avalon	OOM	BN168_EUK15F4R_read1.fastq.gz	BN168_EUK15F4R_read2.fastq.gz	WTCHG_145024	PRJEB14314
T. aestivum	AABBDD	Avalon	OOM	BN168_EUK15F5R_read1.fastq.gz	BN168_EUK15F5R_read2.fastq.gz	WTCHG_145024	PRJEB14314
T. aestivum	AABBDD	Avalon	OOM	BN168_EUK15F6R_read1.fastq.gz	BN168_EUK15F6R_read2.fastq.gz	WTCHG_145024	PRJEB14314
T. aestivum	AABBDD	Avalon	OOM	BN168_EUK15F7R_read1.fastq.gz	BN168_EUK15F7R_read2.fastq.gz	WTCHG_145024	PRJEB14314
T. aestivum	AABBDD	Avalon	OOM	BN168_EUK15F8R_read1.fastq.gz	BN168_EUK15F8R_read2.fastq.gz	WTCHG_145024	PRJEB14314
T. aestivum	AABBDD	Avalon	OOM	BN168_EUK15F9R_read1.fastq.gz	BN168_EUK15F9R_read2.fastq.gz	WTCHG_145024	PRJEB14314
T. aestivum	AABBDD	Avalon	OOM	BN168_EUK15F10R_read1.fastq.gz	BN168_EUK15F10R_read2.fastq.gz	WTCHG_145024	PRJEB14314
T. aestivum	AABBDD	Avalon	OOM	BN168_EUK15F11R_read1.fastq.gz	BN168_EUK15F11R_read2.fastq.gz	WTCHG_145024	PRJEB14314
T. aestivum	AABBDD	Avalon	OOM	BN168_EUK15F12R_read1.fastq.gz	BN168_EUK15F12R_read2.fastq.gz	WTCHG_145024	PRJEB14314
T. aestivum	AABBDD	Watkins-1190032	OOM	BN168_EUK16F1R_read1.fastq.gz	BN168_EUK16F1R_read2.fastq.gz	WTCHG_145024	PRJEB14314
T. aestivum	AABBDD	Watkins-1190032	OOM	BN168_EUK16F2R_read1.fastq.gz	BN168_EUK16F2R_read2.fastq.gz	WTCHG_145024	PRJEB14314
T. aestivum	AABBDD	Watkins-1190032	OOM	BN168_EUK16F3R_read1.fastq.gz	BN168_EUK16F3R_read2.fastq.gz	WTCHG_145024	PRJEB14314
T. aestivum	AABBDD	Watkins-1190032	OOM	BN168_EUK16F4R_read1.fastq.gz	BN168_EUK16F4R_read2.fastq.gz	WTCHG_145024	PRJEB14314
T. aestivum	AABBDD	Watkins-1190032	OOM	BN168_EUK16F5R_read1.fastq.gz	BN168_EUK16F5R_read2.fastq.gz	WTCHG_145024	PRJEB14314
T. aestivum	AABBDD	Watkins-1190032	OOM	BN168_EUK16F6R_read1.fastq.gz	BN168_EUK16F6R_read2.fastq.gz	WTCHG_145024	PRJEB14314
T. aestivum	AABBDD	Watkins-1190032	OOM	BN168_EUK16F7R_read1.fastq.gz	BN168_EUK16F7R_read2.fastq.gz	WTCHG_145024	PRJEB14314
T. aestivum	AABBDD	Watkins-1190032	OOM	BN168_EUK16F8R_read1.fastq.gz	BN168_EUK16F8R_read2.fastq.gz	WTCHG_145024	PRJEB14314
T. aestivum	AABBDD	Watkins-1190032	OOM	BN168_EUK16F9R_read1.fastq.gz	BN168_EUK16F9R_read2.fastq.gz	WTCHG_145024	PRJEB14314
unplanted			OOM	BN168_EUK16F10R_read1.fastq.gz	BN168_EUK16F10R_read2.fastq.gz	WTCHG_145024	PRJEB14314
unplanted			OOM	BN168_EUK16F11R_read1.fastq.gz	BN168_EUK16F11R_read2.fastq.gz	WTCHG_145024	PRJEB14314
unplanted			OOM	BN168_EUK16F12R_read1.fastq.gz	BN168_EUK16F12R_read2.fastq.gz	WTCHG_145024	PRJEB14314
unplanted			OOM	BN168_EUK17F1R_read1.fastq.gz	BN168_EUK17F1R_read2.fastq.gz	WTCHG_145024	PRJEB14314
unplanted			OOM	BN168_EUK17F2R_read1.fastq.gz	BN168_EUK17F2R_read2.fastq.gz	WTCHG_145024	PRJEB14314
unplanted			OOM	BN168_EUK17F3R_read1.fastq.gz	BN168_EUK17F3R_read2.fastq.gz	WTCHG_145024	PRJEB14314
unplanted			OOM	BN168_EUK17F4R_read1.fastq.gz	BN168_EUK17F4R_read2.fastq.gz	WTCHG_145024	PRJEB14314
unplanted			OOM	BN168_EUK17F5R_read1.fastq.gz	BN168_EUK17F5R_read2.fastq.gz	WTCHG_145024	PRJEB14314
unplanted			OOM	BN168_EUK17F6R_read1.fastq.gz	BN168_EUK17F6R_read2.fastq.gz	WTCHG_145024	PRJEB14314
unplanted			OOM	BN168_EUK17F7R_read1.fastq.gz	BN168_EUK17F7R_read2.fastq.gz	WTCHG_145024	PRJEB14314
